# Supplementary material for: Dynamic Translational Landscape Revealed by Genome-Wide Ribosome Profiling under Drought and Heat Stress in Potato
Source: Plants (Basel). 2023 Jun 6;12(12):2232. doi: 10.3390/plants12122232 (PMC10304021; doi:10.3390/plants12122232)
Supplement: Supplementary file 1 [file plants-12-02232-s001.zip]

Archive with 20 entries (19 files):
- Supplementary files/
- Supplementary files/Fig. S1.pdf
- Supplementary files/Fig. S1.tif
- Supplementary files/Fig. S2.pdf
- Supplementary files/Fig. S2.tif
- Supplementary files/Fig. S3.pdf
- Supplementary files/Fig. S3.tif
- Supplementary files/Fig. S4.pdf
- Supplementary files/Fig. S4.tif
- Supplementary files/Fig. S5.pdf
- Supplementary files/Fig. S5.tif
- Supplementary files/Fig. S6.pdf
- Supplementary files/Fig. S6.tif
- Supplementary files/Fig. S7.pdf
- Supplementary files/Fig. S7.tif
- Supplementary files/Fig. S8.pdf
- Supplementary files/Fig. S8.tif
- Supplementary files/Fig. S9.pdf
- Supplementary files/Fig. S9.tif
- Supplementary files/Table S1-S7.xlsx
