# Supplementary material for: Dynamic Translational Landscape Revealed by Genome-Wide Ribosome Profiling under Drought and Heat Stress in Potato
Source: Plants (Basel). 2023 Jun 6;12(12):2232. doi: 10.3390/plants12122232 (PMC10304021; doi:10.3390/plants12122232)
Supplement: Supplementary file 1 [file plants-12-02232-s001.zip › Supplementary files/Table S1-S7.xlsx]

## Sheet: S1
Table S1 All primers used in this study.
Gene ID	Gene name	Sense Primer (5-3)	Anti-sense Primer (5-3)	annealing temperature(℃)	product sizes (bp)
Soltu.DM.06G005440.1	NPF3.1	TGGTTGGTTCCGCAGTATTGTCTT	AGTGCAGCTCCAGTGCTTCTCA	60.2	116
Soltu.DM.12G005010.1	HMGB9	GAATCCTCAACCAATGGCGTCTCA	CCTCCAATCACAGGAACCGAGTC	59.1	120
Soltu.DM.06G010950.2	GATA-N	AGGACGCTGAGCTTCTTGATGAA	ATGTCCCACCAATCTTCCTTCTCA	58	102
Soltu.DM.11G007690.1	DET2	TGCAACATGCCCACATTATCTCTT	GCAATGCTCCTTCCCATCAAGTAA	57.9	126
Soltu.DM.02G009620.1	CDF2	ACCGTTGATTCAGTTGGTGGAAGT	CGCTGCTGGGTTTGCTTGTAATAC	59.5	108
Soltu.DM.04G036990.1	EXPA1	TGCCTTCTCTGCTTCTGGATGGA	ACAAGTTCCCATAGCCACAAGCA	58.9	101
Soltu.DM.01G035980.1	EIN3	GGTTGGGTTGGAGGAGGAAGACT	GACTGACGCTGCTTCACACCATC	60.4	150
Soltu.DM.01G044890.2	DLO2	CCACCTTGTCCTCAACCTGAACTT	GCCTTGATGCTGAACCTGGAGAC	59.9	114
Soltu.DM.09G029170.1	LIR1	AGCCACAGCCTCAAGCAATACTC	TCTCCTCCAAGATCATCACAAGCT	57.8	114
Soltu.DM.02G028870.1	HSF24	GTTGGTGGATGATGCGGTTACTGA	GCTGTCGAACGAAGCTGGAGAA	59.3	146
Soltu.DM.09G023280.1	TSPO	GGGTCTTTCTGCTTGGCTTGTTTG	CCAACCCAATCCTAGTAGCACCTG	59.2	143
Soltu.DM.01G046220.1	EGY3	GGTCTAAGTGGAAGCGTGCTATGT	TGATCTCGTCTTGTGCTGGGACT	59.8	91
Soltu.DM.08G013140.6	HSF30	ACCTTCAAGATGTAGCCACACGAA	GCCGACCTGACATTGCTGCTT	59.7	142
Soltu.DM.01G007150.1	RD29B1	GCATGTTGAAGGTGGAGGAA	AGTAGGAGTCTGTTGTGATGGT	59.8	125
Soltu.DM.06G008360.1	HSP101	GAAATTGATGAGAACTCGACCG	CATCATTCCTTTGCCCATTAGG	60.2	118
Soltu.DM.04G023300.1	EF1α	ATTGGAAACGGATATGCTCCA	TCCTTACCTGAACGCCTGTCA	58.8	125

## Sheet: S2
Table S2. Alignment statistics for Ribosome Profiling reads.
Sample	Total Reads	Unmapped Reads	Unique Mapped Reads	Multiple Mapped reads	Mapping Ratio
riboCK-1	45783750	4,050,476 (8.85%)	8,767,796 (19.15%)	32,965,478 (72.00%)	0.9115
riboCK-2	32505880	2,603,907 (8.01%)	4,456,300 (13.71%)	25,445,673 (78.28%)	0.9199
riboD-1	31890011	2,595,478 (8.14%)	4,810,136 (15.08%)	24,484,397 (76.78%)	0.9186
riboD-2	45002559	4,130,128 (9.18%)	8,354,040 (18.56%)	32,518,391 (72.26%)	0.9082
riboH-1	49428952	4,662,861 (9.43%)	9,668,056 (19.56%)	35,098,035 (71.01%)	0.9057
riboH-2	37264651	3,677,891 (9.87%)	5,913,852 (15.87%)	27,672,908 (74.26%)	0.9013

## Sheet: S3
Table S3. Alignment statistics for RNA-seq reads.
Sample	Total	Unmapped(%)	Unique_Mapped(%)	Multiple_Mapped(%)	Total_Mapped(%)
CK-1	51131204	4,905,230 (9.59%)	44,226,822 (86.50%)	1,999,152 (3.91%)	46,225,974 (90.41%)
CK-2	42566650	3,964,911 (9.31%)	36,827,493 (86.52%)	1,774,246 (4.17%)	38,601,739 (90.69%)
D-1	64659030	6,675,188 (10.32%)	55,562,685 (85.93%)	2,421,157 (3.74%)	57,983,842 (89.68%)
D-2	59640652	6,159,630 (10.33%)	51,325,073 (86.06%)	2,155,949 (3.61%)	53,481,022 (89.67%)
H-1	51956888	5,397,258 (10.39%)	44,653,431 (85.94%)	1,906,199 (3.67%)	46,559,630 (89.61%)
H-2	57832082	6,229,795 (10.77%)	49,427,455 (85.47%)	2,174,832 (3.76%)	51,602,287 (89.23%)

## Sheet: S4
Table S4. Clean reads aligned to the GenBank and Rfam database.
Sample	riboCK-1	riboCK-2	riboD-1	riboD-2	riboH-1	riboH-2
Raw Reads Num	67328209	49496785	51603593	64919109	68838751	59140346
Clean Reads Num(%)	67260418 (99.9%)	49436563 (99.88%)	51556110 (99.91%)	64845258 (99.89%)	68739930 (99.86%)	59027892 (99.81%)
adapter(%)	31486 (0.05%)	34337 (0.07%)	32827 (0.06%)	35241 (0.05%)	53265 (0.08%)	99783 (0.17%)
low quality(%)	35112 (0.05%)	25300 (0.05%)	14349 (0.03%)	37386 (0.06%)	44231 (0.06%)	12173 (0.02%)
polyA(%)	31 (0%)	14 (0%)	8 (0%)	31 (0%)	39 (0%)	24 (0%)
N(%)	1162 (0%)	571 (0%)	299 (0%)	1193 (0%)	1286 (0%)	474 (0%)
rRNA maped reads	4791607 ( 7.12% )	2598676 ( 5.26% )	3941075 ( 7.64% )	3008643 ( 4.64% )	3453228 ( 5.02% )	4765280 ( 8.07% )
tRNA maped reads	14726628(21.89%)	13262361(26.83%)	14797379(28.70%)	15345351(23.66%)	14047618(20.44%)	15285271(25.89%)
snoRNA maped reads	329(0.00%)	300(0.00%)	227(0.00%)	238(0.00%)	551(0.00%)	750(0.00%)
snRNA maped reads	586279(0.87%)	76548(0.15%)	78665(0.15%)	175688(0.27%)	209172(0.30%)	567105(0.96%)
miRNA maped reads	1161(0.00%)	1243(0.00%)	1012(0.00%)	923(0.00%)	1839(0.00%)	3262(0.01%)
other sRNA maped reads	18076(0.03%)	14788(0.03%)	12245(0.02%)	13735(0.02%)	27752(0.04%)	39195(0.07%)

## Sheet: S5
Table S5 Gene list of significantly changed TEs after drought stress.
Gene ID	TE_TE_CK	TE_TE_D	log2FC	pvalue	FDR	sigs	Symbol	Description	KEGG_A_class	KEGG_B_class	Pathway	K_ID	GO Component	GO Function	GO Process
PGSC0003DMG400001310	0.01	0.21	4.39	6.49225e-12	1.07202e-08	yes	--	PREDICTED: uncharacterized protein LOC102594807 [Solanum tuberosum]	-	-	-	-	-	-	-
PGSC0003DMG400002221	0.14	0.36	1.36	2.7075e-05	0.00726491	yes	HDT1	PREDICTED: histone deacetylase HDT2-like [Solanum tuberosum]	-	-	-	-	-	-	-
PGSC0003DMG400002928	1.2	0.32	-1.91	2.12237e-05	0.0060745	yes	HSP18.2	PREDICTED: 18.2 kDa class I heat shock protein-like [Solanum tuberosum]	Genetic Information Processing	Folding, sorting and degradation	ko04141//Protein processing in endoplasmic reticulum	K13993	-	-	-
PGSC0003DMG400003219	20.32	2.31	-3.14	2.94764e-13	7.03045e-10	yes	HSP21	PREDICTED: small heat shock protein, chloroplastic [Solanum tuberosum]	Genetic Information Processing	Folding, sorting and degradation	ko04141//Protein processing in endoplasmic reticulum	K13993	GO:0043227//membrane-bounded organelle;GO:0043226//organelle;GO:0005623//cell;GO:0043229//intracellular organelle;GO:0009536//plastid;GO:0043231//intracellular membrane-bounded organelle;GO:0044464//cell part;GO:0005622//intracellular;GO:0044444//cytoplasmic part;GO:0044424//intracellular part;GO:0005737//cytoplasm	-	GO:0009628//response to abiotic stimulus;GO:0050896//response to stimulus;GO:0009408//response to heat;GO:0006950//response to stress;GO:0009266//response to temperature stimulus
PGSC0003DMG400003530	2.75	0.32	-3.1	0	0	yes	TAS14	PREDICTED: abscisic acid and environmental stress-inducible protein TAS14-like [Solanum tuberosum]	-	-	-	-	-	-	GO:0042221//response to chemical;GO:0001101//response to acid chemical;GO:0050896//response to stimulus
PGSC0003DMG400004259	0.7	0.16	-2.13	3.47181e-06	0.00151754	yes	TLP1	PREDICTED: pathogenesis-related protein R major form [Solanum tuberosum]	-	-	-	-	-	-	-
PGSC0003DMG400005445	0.41	4.93	3.59	9.43939e-09	9.64886e-06	yes	DMR6	PREDICTED: flavonol synthase/flavanone 3-hydroxylase-like [Solanum tuberosum]	-	-	-	-	-	-	-
PGSC0003DMG400005526	17.33	0.36	-5.59	0.000264021	0.0390861	yes	CYP78A6	PREDICTED: cytochrome P450 78A6-like [Solanum tuberosum]	-	-	-	-	-	-	-
PGSC0003DMG400006211	0.6	0.13	-2.21	0.000153973	0.0270971	yes	ABF4	PREDICTED: ABSCISIC ACID-INSENSITIVE 5-like protein 4 [Solanum tuberosum]	Environmental Information Processing	Signal transduction	ko04075//Plant hormone signal transduction	K14432	-	-	-
PGSC0003DMG400006606	1.55	0.28	-2.47	5.69742e-05	0.0125396	yes	NPF2.7	PREDICTED: protein NRT1/ PTR FAMILY 2.7-like [Solanum tuberosum]	-	-	-	-	-	-	-
PGSC0003DMG400008176	0.74	0.36	-1.04	6.04124e-07	0.000360226	yes	GK-2	PREDICTED: guanylate kinase 2-like isoform X1 [Solanum tuberosum]	Metabolism	Global and overview maps;Nucleotide metabolism	ko01100//Metabolic pathways;ko00230//Purine metabolism	K00942	-	-	-
PGSC0003DMG400008223	1.11	0.3	-1.89	5.30816e-07	0.000338263	yes	HSF30	PREDICTED: heat shock factor protein HSF30 isoform X1 [Solanum tuberosum]	-	-	-	-	GO:0044424//intracellular part;GO:0005622//intracellular;GO:0005623//cell;GO:0044464//cell part	-	GO:0006355//regulation of transcription, DNA-templated;GO:1903506//regulation of nucleic acid-templated transcription;GO:0060255//regulation of macromolecule metabolic process;GO:0050896//response to stimulus;GO:0019219//regulation of nucleobase-containing compound metabolic process;GO:0009408//response to heat;GO:0050789//regulation of biological process;GO:0009889//regulation of biosynthetic pr…
PGSC0003DMG400008299	0.61	2.26	1.89	0	0	yes	CAB1B	PREDICTED: chlorophyll a-b binding protein 1C, chloroplastic-like [Solanum tuberosum]	Metabolism	Energy metabolism;Global and overview maps	ko01100//Metabolic pathways;ko00196//Photosynthesis - antenna proteins	K08912	-	-	-
PGSC0003DMG400008393	2.46	0.95	-1.37	4.42425e-05	0.0103229	yes	RGA2	PREDICTED: disease resistance protein RGA2-like [Nicotiana tabacum]	-	-	-	-	-	-	-
PGSC0003DMG400009255	7.25	0.75	-3.27	1.96894e-06	0.000982911	yes	HSP22.7	PREDICTED: 22.7 kDa class IV heat shock protein [Solanum tuberosum]	Genetic Information Processing	Folding, sorting and degradation	ko04141//Protein processing in endoplasmic reticulum	K13993	GO:0005623//cell;GO:0005622//intracellular;GO:0043231//intracellular membrane-bounded organelle;GO:0044424//intracellular part;GO:0043229//intracellular organelle;GO:0043227//membrane-bounded organelle;GO:0043226//organelle;GO:0044464//cell part	-	GO:0050896//response to stimulus;GO:0000302//response to reactive oxygen species;GO:0043170//macromolecule metabolic process;GO:0006979//response to oxidative stress;GO:0044238//primary metabolic process;GO:0044260//cellular macromolecule metabolic process;GO:0008152//metabolic process;GO:0044237//cellular metabolic process;GO:0071704//organic substance metabolic process;GO:1901700//response to o…
PGSC0003DMG400009789	41.55	0.89	-5.54	1.28832e-05	0.00425464	yes	CYP71D55	PREDICTED: premnaspirodiene oxygenase-like [Solanum lycopersicum]	-	-	-	-	-	-	-
PGSC0003DMG400011394	1.11	0.12	-3.21	1.91718e-11	2.42083e-08	yes	--	PREDICTED: alkylated DNA repair protein alkB homolog 8 [Solanum tuberosum]	-	-	-	-	-	-	-
PGSC0003DMG400012019	0.49	0.21	-1.22	0.000246439	0.0375181	yes	PMEI11	PREDICTED: 21 kDa protein-like [Solanum tuberosum]	-	-	-	-	-	-	-
PGSC0003DMG400012822	0.38	0.16	-1.25	3.79392e-05	0.00946979	yes	--	PREDICTED: stem-specific protein TSJT1-like [Solanum tuberosum]	-	-	-	-	-	-	-
PGSC0003DMG400014212	0.72	0.34	-1.08	2.25201e-06	0.00107596	yes	HSP70	PREDICTED: heat shock 70 kDa protein 5 [Solanum tuberosum]	Cellular Processes;Genetic Information Processing	Transport and catabolism;Folding, sorting and degradation;Transcription	ko04141//Protein processing in endoplasmic reticulum;ko03040//Spliceosome;ko04144//Endocytosis	K03283	-	GO:0001883//purine nucleoside binding;GO:0003824//catalytic activity;GO:1901363//heterocyclic compound binding;GO:0097159//organic cyclic compound binding;GO:0032549//ribonucleoside binding;GO:0097367//carbohydrate derivative binding;GO:0016491//oxidoreductase activity;GO:0032550//purine ribonucleoside binding;GO:0036094//small molecule binding;GO:0016628//oxidoreductase activity, acting on the C…	GO:0044699//single-organism process;GO:0008152//metabolic process;GO:0044710//single-organism metabolic process
PGSC0003DMG400014863	1.15	0.28	-2.04	1.60245e-05	0.00505855	yes	TYDC1	tyrosine decarboxylase [Solanum tuberosum]	Metabolism	Amino acid metabolism	ko00360//Phenylalanine metabolism	K22328	-	GO:0016829//lyase activity;GO:0043167//ion binding;GO:0005488//binding;GO:0043168//anion binding;GO:0016830//carbon-carbon lyase activity;GO:0003824//catalytic activity	GO:0009987//cellular process;GO:0006082//organic acid metabolic process;GO:0043436//oxoacid metabolic process;GO:0008152//metabolic process;GO:0071704//organic substance metabolic process;GO:0019752//carboxylic acid metabolic process;GO:0044237//cellular metabolic process;GO:0044763//single-organism cellular process;GO:0044710//single-organism metabolic process;GO:0044281//small molecule metaboli…
PGSC0003DMG400015200	0.61	1.53	1.33	4.61772e-06	0.00187026	yes	GONST3	PREDICTED: GDP-mannose transporter GONST3-like [Solanum tuberosum]	-	-	-	-	-	-	-
PGSC0003DMG400015246	0.46	0.14	-1.72	4.65839e-05	0.010638	yes	DSP4	PREDICTED: phosphoglucan phosphatase DSP4, amyloplastic-like [Solanum tuberosum]	-	-	-	-	-	GO:0003824//catalytic activity;GO:0016787//hydrolase activity;GO:0016791//phosphatase activity;GO:0042578//phosphoric ester hydrolase activity;GO:0004721//phosphoprotein phosphatase activity;GO:0016788//hydrolase activity, acting on ester bonds	GO:0044267//cellular protein metabolic process;GO:0048511//rhythmic process;GO:0044238//primary metabolic process;GO:0043170//macromolecule metabolic process;GO:0044237//cellular metabolic process;GO:0019538//protein metabolic process;GO:0071704//organic substance metabolic process;GO:0006796//phosphate-containing compound metabolic process;GO:0043412//macromolecule modification;GO:0036211//prote…
PGSC0003DMG400016867	1.04	0.09	-3.53	1.37388e-05	0.00446844	yes	CHSJ	PREDICTED: chalcone synthase J-like [Solanum tuberosum]	Organismal Systems;Metabolism	Biosynthesis of other secondary metabolites;Global and overview maps;Environmental adaptation	ko01100//Metabolic pathways;ko01110//Biosynthesis of secondary metabolites;ko00941//Flavonoid biosynthesis;ko04712//Circadian rhythm - plant	K00660	-	-	-
PGSC0003DMG400017342	0.16	0.36	1.17	5.03112e-08	4.49992e-05	yes	PDF1	PREDICTED: protodermal factor 1 [Solanum tuberosum]	-	-	-	-	-	-	-
PGSC0003DMG400017374	121.49	42.97	-1.5	6.06389e-05	0.0127615	yes	PCMP-H42	Tetratricopeptide repeat-like superfamily protein [Theobroma cacao]	-	-	-	-	-	-	GO:0016070//RNA metabolic process;GO:0043170//macromolecule metabolic process;GO:0006807//nitrogen compound metabolic process;GO:0044237//cellular metabolic process;GO:0008152//metabolic process;GO:0034641//cellular nitrogen compound metabolic process;GO:0046483//heterocycle metabolic process;GO:0044260//cellular macromolecule metabolic process;GO:0006139//nucleobase-containing compound metabolic…
PGSC0003DMG400017999	0.46	0.01	-5.52	1.59237e-05	0.00505855	yes	CYP71D55	PREDICTED: premnaspirodiene oxygenase-like [Solanum tuberosum]	Metabolism	Global and overview maps	ko01100//Metabolic pathways	K00512	-	-	-
PGSC0003DMG400018660	47.25	2.2	-4.42	0.000201329	0.0322052	yes	FMO1	PREDICTED: probable flavin-containing monooxygenase 1 [Solanum tuberosum]	-	-	-	-	-	-	-
PGSC0003DMG400019022	0.01	103	13.33	2.84355e-06	0.00132695	yes	SF3B1	PREDICTED: LOW QUALITY PROTEIN: splicing factor 3B subunit 1-like [Solanum tuberosum]	Genetic Information Processing	Transcription	ko03040//Spliceosome	K12828	GO:0044444//cytoplasmic part;GO:0005622//intracellular;GO:0005737//cytoplasm;GO:0043227//membrane-bounded organelle;GO:0043226//organelle;GO:0043231//intracellular membrane-bounded organelle;GO:0043229//intracellular organelle;GO:0044424//intracellular part;GO:0009536//plastid;GO:0044464//cell part;GO:0005623//cell	-	-
PGSC0003DMG400019033	0.73	0.31	-1.24	5.60663e-14	1.71931e-10	yes	CYP-3	PREDICTED: cysteine proteinase 3 [Solanum tuberosum]	-	-	-	-	-	-	-
PGSC0003DMG400019386	1.94	0.39	-2.31	0	0	yes	TPA1	PREDICTED: phenylalanine ammonia-lyase-like [Solanum tuberosum]	Metabolism	Global and overview maps;Amino acid metabolism;Biosynthesis of other secondary metabolites	ko01100//Metabolic pathways;ko01110//Biosynthesis of secondary metabolites;ko00940//Phenylpropanoid biosynthesis;ko00360//Phenylalanine metabolism	K10775	-	-	-
PGSC0003DMG400019437	0.27	0.13	-1.05	0.000112009	0.0205503	yes	WIN2	pathogenesis-related protein P2-like precursor [Solanum tuberosum]	-	-	-	-	-	-	-
PGSC0003DMG400019657	0.27	1.08	2	3.57933e-05	0.00917259	yes	UGT89A2	PREDICTED: UDP-glycosyltransferase 89A2-like [Solanum tuberosum]	-	-	-	-	-	-	-
PGSC0003DMG400019677	1.52	0.75	-1.02	1.87781e-05	0.00584189	yes	REFA1	PREDICTED: elongation factor 1-alpha-like [Solanum tuberosum]	Genetic Information Processing	Translation	ko03013//RNA transport	K03231	-	-	-
PGSC0003DMG400020529	685.65	11745	4.1	0.000352737	0.0467399	yes	ndhF	NADH dehydrogenase subunit F, partial (chloroplast) [Cestrum sp. CT-2016]	Metabolism	Energy metabolism;Global and overview maps	ko01100//Metabolic pathways;ko00190//Oxidative phosphorylation	K05577	GO:0043229//intracellular organelle;GO:0009536//plastid;GO:0044434//chloroplast part;GO:0044444//cytoplasmic part;GO:0005737//cytoplasm;GO:0044425//membrane part;GO:0016020//membrane;GO:0043226//organelle;GO:0005622//intracellular;GO:0044424//intracellular part;GO:0031224//intrinsic component of membrane;GO:0044446//intracellular organelle part;GO:0044464//cell part;GO:0044435//plastid part;GO:00…	GO:0016655//oxidoreductase activity, acting on NAD(P)H, quinone or similar compound as acceptor;GO:0050136//NADH dehydrogenase (quinone) activity;GO:0016651//oxidoreductase activity, acting on NAD(P)H;GO:0003824//catalytic activity;GO:0003954//NADH dehydrogenase activity;GO:0048037//cofactor binding;GO:0005488//binding;GO:0016491//oxidoreductase activity	GO:0044763//single-organism cellular process;GO:0015980//energy derivation by oxidation of organic compounds;GO:0051179//localization;GO:0055114//oxidation-reduction process;GO:0009987//cellular process;GO:0044699//single-organism process;GO:0044237//cellular metabolic process;GO:0022904//respiratory electron transport chain;GO:0045333//cellular respiration;GO:0022900//electron transport chain;GO…
PGSC0003DMG400020786	147.24	9.68	-3.93	0.000310913	0.0438781	yes	--	PREDICTED: polyadenylate-binding protein-interacting protein 7 [Solanum tuberosum]	-	-	-	-	-	-	-
PGSC0003DMG400021266	0.29	11.55	5.32	0.000105412	0.0198488	yes	LAT52	PREDICTED: anther-specific protein LAT52 [Solanum tuberosum]	-	-	-	-	-	-	-
PGSC0003DMG400022373	16.61	7.77	-1.1	2.78137e-07	0.000192596	yes	SCPL31	PREDICTED: serine carboxypeptidase-like 31 [Solanum tuberosum]	-	-	-	-	-	-	-
PGSC0003DMG400022743	1.59	0.3	-2.41	5.14866e-05	0.0116338	yes	CYP80B2	PREDICTED: probable (S)-N-methylcoclaurine 3'-hydroxylase isozyme 2 [Solanum tuberosum]	-	-	-	-	-	GO:0016491//oxidoreductase activity;GO:0046872//metal ion binding;GO:0043167//ion binding;GO:0003824//catalytic activity;GO:0005488//binding;GO:0043169//cation binding	-
PGSC0003DMG400023062	0.34	3.2	3.23	2.08002e-05	0.00603375	yes	R1A	PREDICTED: late blight resistance protein R1-A-like [Nicotiana attenuata]	-	-	-	-	-	-	-
PGSC0003DMG400023741	0.95	1.91	1.01	0.0002631	0.0390861	yes	--	hypothetical protein Ccrd_003204 [Cynara cardunculus var. scolymus] [Cynara cardunculus]	-	-	-	-	-	-	-
PGSC0003DMG400024410	1.27	0.49	-1.37	0.000107024	0.0199772	yes	PIGC	PREDICTED: phosphatidylinositol N-acetylglucosaminyltransferase subunit C-like [Nicotiana attenuata]	Metabolism	Glycan biosynthesis and metabolism;Global and overview maps	ko01100//Metabolic pathways;ko00563//Glycosylphosphatidylinositol(GPI)-anchor biosynthesis	K03859	GO:0043234//protein complex;GO:0032991//macromolecular complex;GO:0031224//intrinsic component of membrane;GO:0044425//membrane part;GO:0016020//membrane	GO:0008194//UDP-glycosyltransferase activity;GO:0003824//catalytic activity;GO:0016740//transferase activity;GO:0016757//transferase activity, transferring glycosyl groups;GO:0016758//transferase activity, transferring hexosyl groups;GO:0008375//acetylglucosaminyltransferase activity	GO:0032989//cellular component morphogenesis;GO:0008152//metabolic process;GO:0044710//single-organism metabolic process;GO:0048856//anatomical structure development;GO:0044767//single-organism developmental process;GO:0009058//biosynthetic process;GO:0000904//cell morphogenesis involved in differentiation;GO:0008202//steroid metabolic process;GO:0032501//multicellular organismal process;GO:00488…
PGSC0003DMG400025013	0.27	0.6	1.15	4.42184e-05	0.0103229	yes	RPL24	PREDICTED: 50S ribosomal protein L24, chloroplastic-like [Solanum tuberosum]	Genetic Information Processing	Translation	ko03010//Ribosome	K02895	-	-	-
PGSC0003DMG400025193	0.21	0.1	-1.07	3.58939e-05	0.00917259	yes	BURP17	PREDICTED: BURP domain-containing protein 17-like, partial [Solanum tuberosum]	-	-	-	-	-	-	-
PGSC0003DMG400025605	0.01	1.1	6.78	0.000299806	0.0431922	yes	PR5K	PREDICTED: glycerophosphodiester phosphodiesterase protein kinase domain-containing GDPDL2-like [Solanum tuberosum]	-	-	-	-	-	-	-
PGSC0003DMG400025939	0.89	17.14	4.27	5.42558e-06	0.002109	yes	At4g06744	PREDICTED: uncharacterized protein At4g06744-like [Solanum tuberosum]	-	-	-	-	-	-	-
PGSC0003DMG400026409	0.39	0.83	1.09	1.39691e-07	0.000108812	yes	RBCS-2B	ribulose bisphosphate carboxylase [Solanum tuberosum]	Metabolism	Global and overview maps;Energy metabolism;Carbohydrate metabolism	ko01100//Metabolic pathways;ko01200//Carbon metabolism;ko00630//Glyoxylate and dicarboxylate metabolism;ko00710//Carbon fixation in photosynthetic organisms	K01602	-	-	-
PGSC0003DMG400026433	7.47	2.65	-1.5	0.000135399	0.0246311	yes	N	PREDICTED: TMV resistance protein N-like [Solanum tuberosum]	-	-	-	-	-	-	-
PGSC0003DMG400027194	0.78	2.03	1.38	7.56206e-06	0.00284784	yes	UVR8	PREDICTED: ultraviolet-B receptor UVR8 [Solanum tuberosum]	-	-	-	-	-	-	-
PGSC0003DMG400027633	1.18	0.46	-1.36	1.05619e-07	8.72004e-05	yes	NCED1	9-cis-epoxy-carotenoid dioxygenase 1 [Solanum tuberosum]	Metabolism	Metabolism of terpenoids and polyketides;Global and overview maps	ko01100//Metabolic pathways;ko01110//Biosynthesis of secondary metabolites;ko00906//Carotenoid biosynthesis	K09840	-	-	GO:0044710//single-organism metabolic process;GO:0008152//metabolic process;GO:0044699//single-organism process
PGSC0003DMG400028543	1.09	0.22	-2.31	4.56976e-05	0.0105478	yes	--	PREDICTED: uncharacterized protein LOC102592148 [Solanum tuberosum]	-	-	-	-	-	-	-
PGSC0003DMG400028617	5.77	0.28	-4.37	1.59654e-06	0.000815984	yes	At1g53440	PREDICTED: probable LRR receptor-like serine/threonine-protein kinase At1g53440 [Solanum tuberosum]	-	-	-	-	-	-	-
PGSC0003DMG400028624	9.8	1.13	-3.12	3.96741e-05	0.00967778	yes	HSP26.5	PREDICTED: 26.5 kDa heat shock protein, mitochondrial [Solanum tuberosum]	Genetic Information Processing	Folding, sorting and degradation	ko04141//Protein processing in endoplasmic reticulum	K13993	-	-	-
PGSC0003DMG400028634	0.62	0.23	-1.43	6.65194e-05	0.0138632	yes	HSP70	PREDICTED: heat shock 70 kDa protein-like [Solanum tuberosum]	Genetic Information Processing;Cellular Processes	Transcription;Folding, sorting and degradation;Transport and catabolism	ko04141//Protein processing in endoplasmic reticulum;ko03040//Spliceosome;ko04144//Endocytosis	K03283	-	GO:0016627//oxidoreductase activity, acting on the CH-CH group of donors;GO:0032550//purine ribonucleoside binding;GO:1901363//heterocyclic compound binding;GO:0016628//oxidoreductase activity, acting on the CH-CH group of donors, NAD or NADP as acceptor;GO:0001883//purine nucleoside binding;GO:0097159//organic cyclic compound binding;GO:0097367//carbohydrate derivative binding;GO:0003824//cataly…	GO:0008152//metabolic process;GO:0044710//single-organism metabolic process;GO:0044699//single-organism process
PGSC0003DMG400029256	0.07	0.94	3.75	8.7359e-12	1.33946e-08	yes	--	PREDICTED: acetyl-CoA-benzylalcohol acetyltransferase-like [Solanum tuberosum]	-	-	-	-	-	-	-
PGSC0003DMG400029732	0.56	0.26	-1.11	2.84135e-05	0.00752993	yes	DRM1	PREDICTED: auxin-repressed 12.5 kDa protein-like isoform X1 [Solanum tuberosum]	-	-	-	-	-	-	-
PGSC0003DMG400029896	7.5	0.01	-9.55	2.31348e-05	0.00636682	yes	AGD2	PREDICTED: ADP-ribosylation factor GTPase-activating protein AGD2-like isoform X1 [Solanum tuberosum]	Cellular Processes	Transport and catabolism	ko04144//Endocytosis	K12489	-	-	-
PGSC0003DMG400030341	3.4	0.78	-2.12	4.69513e-12	8.39881e-09	yes	HSP17.5-M	PREDICTED: 17.6 kDa class I heat shock protein [Solanum tuberosum]	Genetic Information Processing	Folding, sorting and degradation	ko04141//Protein processing in endoplasmic reticulum	K13993	-	-	-
PGSC0003DMG400030902	1.36	126	6.53	0.000162857	0.0275267	yes	At2g25060	PREDICTED: blue copper protein-like [Solanum tuberosum]	-	-	-	-	-	-	-
PGSC0003DMG400031827	0.09	1.01	3.49	3.69704e-14	1.5332e-10	yes	--	PREDICTED: uncharacterized protein LOC102584557 [Solanum tuberosum]	-	-	-	-	-	-	-
PGSC0003DMG400034780	0.14	13	6.54	0.000201232	0.0322052	yes	--	PREDICTED: ankyrin repeat, PH and SEC7 domain containing protein secG-like [Solanum lycopersicum]	-	-	-	-	-	-	-
PGSC0003DMG400034963	193.61	78.95	-1.29	0.000315664	0.0438781	yes	--	hypothetical protein POPTR_0017s03170g [Populus trichocarpa]	-	-	-	-	-	-	-
PGSC0003DMG400035484	0.31	0.14	-1.15	2.64582e-05	0.00718926	yes	At5g46580	PREDICTED: pentatricopeptide repeat-containing protein At5g46580, chloroplastic [Solanum tuberosum]	-	-	-	-	GO:0005623//cell;GO:0044424//intracellular part;GO:0044464//cell part;GO:0044444//cytoplasmic part;GO:0043231//intracellular membrane-bounded organelle;GO:0043229//intracellular organelle;GO:0009536//plastid;GO:0005622//intracellular;GO:0005737//cytoplasm;GO:0043226//organelle;GO:0043227//membrane-bounded organelle	-	GO:0044707//single-multicellular organism process;GO:1902582//single-organism intracellular transport;GO:1902578//single-organism localization;GO:0048856//anatomical structure development;GO:0032502//developmental process;GO:0051234//establishment of localization;GO:0003006//developmental process involved in reproduction;GO:0006886//intracellular protein transport;GO:0044765//single-organism tran…
PGSC0003DMG400039430	193.61	78.95	-1.29	0.000315664	0.0438781	yes	--	hypothetical protein POPTR_0017s03170g [Populus trichocarpa]	-	-	-	-	-	-	-
PGSC0003DMG400045947	5.83	0.55	-3.41	0.000280914	0.0407439	yes	adck1	PREDICTED: LOW QUALITY PROTEIN: uncharacterized aarF domain-containing protein kinase 1-like [Solanum tuberosum]	-	-	-	-	-	-	-
PGSC0003DMG400046514	8.31	729	6.45	0.000352236	0.0467399	yes	--	PREDICTED: uncharacterized protein LOC102596748 [Solanum tuberosum]	-	-	-	-	-	-	-
PGSC0003DMG401012862	0.21	0.77	1.87	7.49673e-05	0.0151069	yes	At5g56590	PREDICTED: glucan endo-1,3-beta-glucosidase 14-like [Solanum tuberosum]	-	-	-	-	-	GO:0003824//catalytic activity;GO:0016787//hydrolase activity	GO:0008152//metabolic process;GO:0044238//primary metabolic process
PGSC0003DMG401017626	7.25	3.56	-1.03	7.53025e-05	0.0151069	yes	AMY3	PREDICTED: alpha-amylase 3, chloroplastic-like [Eucalyptus grandis]	-	-	-	-	-	GO:0004553//hydrolase activity, hydrolyzing O-glycosyl compounds;GO:0043167//ion binding;GO:0003824//catalytic activity;GO:0043169//cation binding;GO:0016160//amylase activity;GO:0016787//hydrolase activity;GO:0046872//metal ion binding;GO:0016798//hydrolase activity, acting on glycosyl bonds;GO:0005488//binding	GO:0008152//metabolic process;GO:0044238//primary metabolic process
PGSC0003DMG401018057	10.01	1.47	-2.77	7.91903e-05	0.0154425	yes	CYP79D1	PREDICTED: tryptophan N-monooxygenase 2-like [Solanum tuberosum]	Metabolism	Metabolism of other amino acids;Biosynthesis of other secondary metabolites;Global and overview maps	ko01110//Biosynthesis of secondary metabolites;ko01210//2-Oxocarboxylic acid metabolism;ko00460//Cyanoamino acid metabolism;ko00966//Glucosinolate biosynthesis	K12153	-	-	-
PGSC0003DMG401025462	1.95	47.78	4.61	0.000256544	0.0387658	yes	--	PREDICTED: uncharacterized protein LOC102597441 [Solanum tuberosum]	-	-	-	-	-	-	-
PGSC0003DMG401025510	0.1	0.22	1.14	3.84252e-06	0.00161733	yes	NECAP2	ABC transporter family protein [Hevea brasiliensis]	-	-	-	-	-	-	-
PGSC0003DMG401025903	3.75	1297.5	8.43	1.85625e-11	2.42083e-08	yes	At2g19940	PREDICTED: probable N-acetyl-gamma-glutamyl-phosphate reductase, chloroplastic [Solanum tuberosum]	Metabolism	Global and overview maps;Amino acid metabolism	ko01100//Metabolic pathways;ko01110//Biosynthesis of secondary metabolites;ko01230//Biosynthesis of amino acids;ko01210//2-Oxocarboxylic acid metabolism;ko00220//Arginine biosynthesis	K00145	-	-	-
PGSC0003DMG401026984	0.32	1.64	2.36	1.97202e-08	1.92415e-05	yes	BT1	PREDICTED: BTB/POZ and TAZ domain-containing protein 1-like [Solanum tuberosum]	-	-	-	-	-	-	-
PGSC0003DMG401027859	593.5	2.9	-7.68	2.68003e-08	2.50128e-05	yes	JAC1	PREDICTED: J domain-containing protein required for chloroplast accumulation response 1 [Solanum tuberosum]	-	-	-	-	-	-	-
PGSC0003DMG402004568	2.23	0.01	-7.8	0.000183577	0.0298535	yes	--	PREDICTED: uncharacterized protein LOC102585387 [Solanum tuberosum]	-	-	-	-	-	-	-
PGSC0003DMG402004946	1.02	0.33	-1.63	0.000228542	0.0352942	yes	At4g27290	PREDICTED: G-type lectin S-receptor-like serine/threonine-protein kinase At4g27290 [Solanum tuberosum]	-	-	-	-	-	-	-
PGSC0003DMG402009818	1.47	0.53	-1.47	0.000317032	0.0438781	yes	RPP13	PREDICTED: putative disease resistance RPP13-like protein 3 isoform X1 [Solanum tuberosum]	-	-	-	-	-	-	-
PGSC0003DMG402015022	0.46	1.87	2.02	6.28441e-08	5.39604e-05	yes	VIT_19s0014g04930	PREDICTED: (-)-germacrene D synthase-like [Solanum tuberosum]	Metabolism	Metabolism of terpenoids and polyketides	ko00909//Sesquiterpenoid and triterpenoid biosynthesis	K15803	-	-	-
PGSC0003DMG402018664	0.82	0.01	-6.36	1.19992e-11	1.71716e-08	yes	ARF8	PREDICTED: auxin response factor 8-like isoform X2 [Solanum tuberosum]	-	-	-	-	GO:0043226//organelle;GO:0005623//cell;GO:0043227//membrane-bounded organelle;GO:0043229//intracellular organelle;GO:0044464//cell part;GO:0043231//intracellular membrane-bounded organelle;GO:0005622//intracellular;GO:0044424//intracellular part	GO:0005515//protein binding;GO:0005488//binding	GO:0044763//single-organism cellular process;GO:0050794//regulation of cellular process;GO:0034645//cellular macromolecule biosynthetic process;GO:0071310//cellular response to organic substance;GO:0071495//cellular response to endogenous stimulus;GO:0050896//response to stimulus;GO:0009719//response to endogenous stimulus;GO:0051716//cellular response to stimulus;GO:0009725//response to hormone;…
PGSC0003DMG402025549	0.58	1.63	1.49	0.000223721	0.0350539	yes	SBH1	PREDICTED: sphinganine C4-monooxygenase 1-like isoform X1 [Solanum tuberosum]	Metabolism	Lipid metabolism;Global and overview maps	ko01100//Metabolic pathways;ko00600//Sphingolipid metabolism	K04713	-	-	-
PGSC0003DMG402025831	2.13	4614	11.08	0	0	yes	REM5	PREDICTED: glutamic acid-rich protein-like [Solanum tuberosum]	-	-	-	-	-	-	-
PGSC0003DMG402025863	0.19	0.46	1.28	9.60564e-05	0.0182473	yes	DDB_G0292320	PREDICTED: protein unc-50 homolog [Solanum tuberosum]	-	-	-	-	-	-	-
PGSC0003DMG404000594	3.22	0.64	-2.33	1.87994e-12	3.66862e-09	yes	DLO2	PREDICTED: 1-aminocyclopropane-1-carboxylate oxidase 5-like [Solanum tuberosum]	-	-	-	-	-	-	-

## Sheet: S6
Table S6 Gene list of significantly changed TEs after heat stress.
Gene ID	TE_TE_CK	TE_TE_H	log2FC	pvalue	FDR	sigs	Symbol	Description	KEGG_A_class	KEGG_B_class	Pathway	K_ID	GO Component	GO Function	GO Process
PGSC0003DMG400002928	1.2	0.22	-2.45	1.34332e-07	0.000158989	yes	HSP18.2	PREDICTED: 18.2 kDa class I heat shock protein-like [Solanum tuberosum]	Genetic Information Processing	Folding, sorting and degradation	ko04141//Protein processing in endoplasmic reticulum	K13993	-	-	-
PGSC0003DMG400002971	6714.89	748.43	-3.17	9.47057e-05	0.0320255	yes	COX1	cytochrome c oxidase subunit 1 [Nicotiana attenuata]	Metabolism	Global and overview maps;Energy metabolism	ko01100//Metabolic pathways;ko00190//Oxidative phosphorylation	K02256	GO:0043227//membrane-bounded organelle;GO:0005623//cell;GO:0043229//intracellular organelle;GO:0044424//intracellular part;GO:0044446//intracellular organelle part;GO:0031967//organelle envelope;GO:0016020//membrane;GO:0044464//cell part;GO:0044425//membrane part;GO:0031224//intrinsic component of membrane;GO:0005622//intracellular;GO:0043231//intracellular membrane-bounded organelle;GO:0044422//…	GO:0046872//metal ion binding;GO:0005488//binding;GO:0043167//ion binding;GO:1901363//heterocyclic compound binding;GO:0097159//organic cyclic compound binding;GO:0043169//cation binding;GO:0046906//tetrapyrrole binding;GO:0046914//transition metal ion binding;GO:0003824//catalytic activity	GO:0044699//single-organism process;GO:0006818//hydrogen transport;GO:0006812//cation transport;GO:0051234//establishment of localization;GO:0008152//metabolic process;GO:0055114//oxidation-reduction process;GO:0015980//energy derivation by oxidation of organic compounds;GO:0015992//proton transport;GO:0006091//generation of precursor metabolites and energy;GO:0006810//transport;GO:0006811//ion t…
PGSC0003DMG400003219	20.32	0.63	-5.01	0	0	yes	HSP21	PREDICTED: small heat shock protein, chloroplastic [Solanum tuberosum]	Genetic Information Processing	Folding, sorting and degradation	ko04141//Protein processing in endoplasmic reticulum	K13993	GO:0043227//membrane-bounded organelle;GO:0043226//organelle;GO:0005623//cell;GO:0043229//intracellular organelle;GO:0009536//plastid;GO:0043231//intracellular membrane-bounded organelle;GO:0044464//cell part;GO:0005622//intracellular;GO:0044444//cytoplasmic part;GO:0044424//intracellular part;GO:0005737//cytoplasm	-	GO:0009628//response to abiotic stimulus;GO:0050896//response to stimulus;GO:0009408//response to heat;GO:0006950//response to stress;GO:0009266//response to temperature stimulus
PGSC0003DMG400003938	0.26	1.99	2.94	3.68786e-05	0.0157132	yes	SBT1.4	PREDICTED: subtilisin-like protease SBT1.2 [Solanum tuberosum]	-	-	-	-	-	GO:0016787//hydrolase activity;GO:0003824//catalytic activity	GO:0019538//protein metabolic process;GO:0071704//organic substance metabolic process;GO:0008152//metabolic process;GO:0043170//macromolecule metabolic process;GO:0044238//primary metabolic process
PGSC0003DMG400004134	70	0.36	-7.6	7.65499e-13	2.32974e-09	yes	NPF1.2	PREDICTED: LOW QUALITY PROTEIN: protein NRT1/ PTR FAMILY 1.2 [Solanum lycopersicum]	-	-	-	-	-	-	-
PGSC0003DMG400004572	1.11	2.77	1.32	0.000143102	0.044833	yes	SAHH	PREDICTED: adenosylhomocysteinase [Solanum tuberosum]	Metabolism	Amino acid metabolism;Global and overview maps	ko01100//Metabolic pathways;ko00270//Cysteine and methionine metabolism	K01251	-	-	-
PGSC0003DMG400005113	0.14	5.81	5.38	4.89973e-06	0.00307011	yes	PRB1	PREDICTED: basic form of pathogenesis-related protein 1-like [Solanum tuberosum]	Organismal Systems;Environmental Information Processing	Signal transduction;Environmental adaptation	ko04626//Plant-pathogen interaction;ko04075//Plant hormone signal transduction;ko04016//MAPK signaling pathway - plant	K13449	-	-	-
PGSC0003DMG400005437	953	117.02	-3.03	6.54937e-05	0.0249157	yes	--	orf101b (mitochondrion) [Batis maritima]	-	-	-	-	-	-	-
PGSC0003DMG400006796	0.01	0.91	6.51	1.10259e-05	0.00587242	yes	--	PREDICTED: uncharacterized protein LOC102586144 isoform X1 [Solanum tuberosum]	-	-	-	-	-	-	-
PGSC0003DMG400007564	852.5	0.01	-16.38	5.72438e-09	8.13014e-06	yes	VHA-c''1	PREDICTED: V-type proton ATPase subunit c''1-like [Solanum tuberosum]	Metabolism;Cellular Processes	Energy metabolism;Global and overview maps;Transport and catabolism	ko01100//Metabolic pathways;ko00190//Oxidative phosphorylation;ko04145//Phagosome	K03661	-	-	-
PGSC0003DMG400008223	1.11	0.37	-1.58	0.000127464	0.0417767	yes	HSF30	PREDICTED: heat shock factor protein HSF30 isoform X1 [Solanum tuberosum]	-	-	-	-	GO:0044424//intracellular part;GO:0005622//intracellular;GO:0005623//cell;GO:0044464//cell part	-	GO:0006355//regulation of transcription, DNA-templated;GO:1903506//regulation of nucleic acid-templated transcription;GO:0060255//regulation of macromolecule metabolic process;GO:0050896//response to stimulus;GO:0019219//regulation of nucleobase-containing compound metabolic process;GO:0009408//response to heat;GO:0050789//regulation of biological process;GO:0009889//regulation of biosynthetic pr…
PGSC0003DMG400009145	0.28	0.02	-3.81	6.51701e-14	2.77677e-10	yes	Cebpz	PREDICTED: LOW QUALITY PROTEIN: CCAAT/enhancer-binding protein zeta-like [Nicotiana attenuata]	-	-	-	-	-	-	-
PGSC0003DMG400009255	7.25	0.2	-5.18	0	0	yes	HSP22.7	PREDICTED: 22.7 kDa class IV heat shock protein [Solanum tuberosum]	Genetic Information Processing	Folding, sorting and degradation	ko04141//Protein processing in endoplasmic reticulum	K13993	GO:0005623//cell;GO:0005622//intracellular;GO:0043231//intracellular membrane-bounded organelle;GO:0044424//intracellular part;GO:0043229//intracellular organelle;GO:0043227//membrane-bounded organelle;GO:0043226//organelle;GO:0044464//cell part	-	GO:0050896//response to stimulus;GO:0000302//response to reactive oxygen species;GO:0043170//macromolecule metabolic process;GO:0006979//response to oxidative stress;GO:0044238//primary metabolic process;GO:0044260//cellular macromolecule metabolic process;GO:0008152//metabolic process;GO:0044237//cellular metabolic process;GO:0071704//organic substance metabolic process;GO:1901700//response to o…
PGSC0003DMG400009509	0.57	0.26	-1.13	2.03132e-05	0.0103036	yes	HSP83A	PREDICTED: heat shock protein 83 [Solanum tuberosum]	Organismal Systems;Genetic Information Processing	Environmental adaptation;Folding, sorting and degradation	ko04626//Plant-pathogen interaction;ko04141//Protein processing in endoplasmic reticulum	K04079	-	GO:0005488//binding;GO:0005515//protein binding	GO:0008152//metabolic process;GO:0043170//macromolecule metabolic process;GO:0071704//organic substance metabolic process;GO:0044260//cellular macromolecule metabolic process;GO:0044237//cellular metabolic process;GO:0044238//primary metabolic process;GO:0019538//protein metabolic process;GO:0044267//cellular protein metabolic process;GO:0050896//response to stimulus;GO:0009987//cellular process
PGSC0003DMG400009664	13	0.25	-5.7	8.57669e-05	0.030453	yes	DCUN1D1	PREDICTED: DCN1-like protein 1 [Solanum tuberosum]	-	-	-	-	-	-	-
PGSC0003DMG400010573	608.63	47.96	-3.67	4.60416e-07	0.000516247	yes	AtMg01010	PREDICTED: uncharacterized mitochondrial protein AtMg01010 [Solanum tuberosum]	-	-	-	-	-	-	-
PGSC0003DMG400011628	0.77	0.19	-2.02	1.26324e-06	0.00122327	yes	HSP17.4A	PREDICTED: 17.4 kDa class I heat shock protein-like [Solanum tuberosum]	Genetic Information Processing	Folding, sorting and degradation	ko04141//Protein processing in endoplasmic reticulum	K13993	-	-	-
PGSC0003DMG400011630	3.65	0.36	-3.34	1.53558e-11	2.97401e-08	yes	HSP18.2	PREDICTED: 17.6 kDa class I heat shock protein-like isoform X1 [Solanum tuberosum]	Genetic Information Processing	Folding, sorting and degradation	ko04141//Protein processing in endoplasmic reticulum	K13993	-	-	-
PGSC0003DMG400012822	0.38	0.17	-1.16	9.90307e-05	0.0329648	yes	--	PREDICTED: stem-specific protein TSJT1-like [Solanum tuberosum]	-	-	-	-	-	-	-
PGSC0003DMG400013204	1524.3	263.39	-2.53	8.17118e-05	0.0295049	yes	NAD7	RecName: Full=NADH dehydrogenase [ubiquinone] iron-sulfur protein 2; AltName: Full=NADH dehydrogenase subunit 7 (mitochondrion) [Nicotiana sylvestris]	Metabolism	Energy metabolism;Global and overview maps	ko01100//Metabolic pathways;ko00190//Oxidative phosphorylation	K03935	GO:0044464//cell part;GO:0043226//organelle;GO:0043227//membrane-bounded organelle;GO:0043229//intracellular organelle;GO:0044424//intracellular part;GO:0005622//intracellular;GO:0005623//cell;GO:0043231//intracellular membrane-bounded organelle;GO:0044425//membrane part;GO:0016020//membrane	GO:0048037//cofactor binding;GO:0097159//organic cyclic compound binding;GO:0036094//small molecule binding;GO:0003954//NADH dehydrogenase activity;GO:0050136//NADH dehydrogenase (quinone) activity;GO:0016651//oxidoreductase activity, acting on NAD(P)H;GO:0000166//nucleotide binding;GO:0005488//binding;GO:0016655//oxidoreductase activity, acting on NAD(P)H, quinone or similar compound as acceptor…	GO:0044699//single-organism process;GO:0044710//single-organism metabolic process;GO:0008152//metabolic process
PGSC0003DMG400013217	75.8	2.52	-4.91	2.21829e-05	0.0107406	yes	--	PREDICTED: C2 domain-containing protein At1g53590 [Solanum tuberosum]	-	-	-	-	-	-	-
PGSC0003DMG400013599	36.73	0.61	-5.91	3.84504e-12	9.10163e-09	yes	--	PREDICTED: DNA damage-inducible protein 1-like [Solanum tuberosum]	-	-	-	-	-	-	-
PGSC0003DMG400014212	0.72	0.25	-1.53	1.93353e-06	0.00171633	yes	HSP70	PREDICTED: heat shock 70 kDa protein 5 [Solanum tuberosum]	Cellular Processes;Genetic Information Processing	Transport and catabolism;Folding, sorting and degradation;Transcription	ko04141//Protein processing in endoplasmic reticulum;ko03040//Spliceosome;ko04144//Endocytosis	K03283	-	GO:0001883//purine nucleoside binding;GO:0003824//catalytic activity;GO:1901363//heterocyclic compound binding;GO:0097159//organic cyclic compound binding;GO:0032549//ribonucleoside binding;GO:0097367//carbohydrate derivative binding;GO:0016491//oxidoreductase activity;GO:0032550//purine ribonucleoside binding;GO:0036094//small molecule binding;GO:0016628//oxidoreductase activity, acting on the C…	GO:0044699//single-organism process;GO:0008152//metabolic process;GO:0044710//single-organism metabolic process
PGSC0003DMG400014234	4.64	0.18	-4.69	2.4404e-06	0.00199962	yes	--	PREDICTED: uncharacterized protein LOC102601889 [Solanum tuberosum]	-	-	-	-	-	-	-
PGSC0003DMG400016641	0.92	2.6	1.5	2.29498e-05	0.0108649	yes	At3g03300	PREDICTED: endoribonuclease Dicer homolog 2-like isoform X1 [Solanum tuberosum]	-	-	-	-	-	-	-
PGSC0003DMG400017098	2.58	0.35	-2.88	3.2777e-06	0.00233646	yes	HSP17.3-B	PREDICTED: class I heat shock protein-like [Solanum tuberosum]	Genetic Information Processing	Folding, sorting and degradation	ko04141//Protein processing in endoplasmic reticulum	K13993	-	-	-
PGSC0003DMG400018139	3.79	26.71	2.82	4.29682e-06	0.00286061	yes	CYP71A4	PREDICTED: cytochrome P450 71A4-like [Solanum tuberosum]	-	-	-	-	-	-	-
PGSC0003DMG400018774	7.29	1.65	-2.14	6.91816e-06	0.00377909	yes	FTSHI3	PREDICTED: probable inactive ATP-dependent zinc metalloprotease FTSHI 3, chloroplastic [Solanum tuberosum]	-	-	-	-	GO:0016020//membrane;GO:0044425//membrane part;GO:0031224//intrinsic component of membrane	GO:0004175//endopeptidase activity;GO:0003824//catalytic activity;GO:0017111//nucleoside-triphosphatase activity;GO:0001882//nucleoside binding;GO:0070011//peptidase activity, acting on L-amino acid peptides;GO:0008233//peptidase activity;GO:0097159//organic cyclic compound binding;GO:0001883//purine nucleoside binding;GO:0016462//pyrophosphatase activity;GO:0016817//hydrolase activity, acting on…	GO:0008152//metabolic process;GO:0044699//single-organism process;GO:0009987//cellular process;GO:0044763//single-organism cellular process;GO:0044238//primary metabolic process;GO:0071704//organic substance metabolic process;GO:0019538//protein metabolic process;GO:0043170//macromolecule metabolic process
PGSC0003DMG400019344	3	0.19	-3.98	2.93475e-05	0.0133025	yes	HSFA2D	PREDICTED: heat stress transcription factor A-7a-like [Solanum tuberosum]	-	-	-	-	-	-	-
PGSC0003DMG400019677	1.52	3.87	1.35	7.27025e-05	0.0271729	yes	REFA1	PREDICTED: elongation factor 1-alpha-like [Solanum tuberosum]	Genetic Information Processing	Translation	ko03013//RNA transport	K03231	-	-	-
PGSC0003DMG400020786	147.24	2.13	-6.11	6.01978e-06	0.00346609	yes	--	PREDICTED: polyadenylate-binding protein-interacting protein 7 [Solanum tuberosum]	-	-	-	-	-	-	-
PGSC0003DMG400021117	108	1.43	-6.24	3.3508e-05	0.0145684	yes	EMB975	PREDICTED: pentatricopeptide repeat-containing protein At2g01860 [Solanum tuberosum]	-	-	-	-	-	-	-
PGSC0003DMG400021966	0.4	4.47	3.48	2.98162e-06	0.00226859	yes	LAC14	PREDICTED: laccase-14-like [Solanum lycopersicum]	-	-	-	-	-	-	-
PGSC0003DMG400024410	1.27	0.35	-1.86	7.42342e-05	0.027267	yes	PIGC	PREDICTED: phosphatidylinositol N-acetylglucosaminyltransferase subunit C-like [Nicotiana attenuata]	Metabolism	Glycan biosynthesis and metabolism;Global and overview maps	ko01100//Metabolic pathways;ko00563//Glycosylphosphatidylinositol(GPI)-anchor biosynthesis	K03859	GO:0043234//protein complex;GO:0032991//macromolecular complex;GO:0031224//intrinsic component of membrane;GO:0044425//membrane part;GO:0016020//membrane	GO:0008194//UDP-glycosyltransferase activity;GO:0003824//catalytic activity;GO:0016740//transferase activity;GO:0016757//transferase activity, transferring glycosyl groups;GO:0016758//transferase activity, transferring hexosyl groups;GO:0008375//acetylglucosaminyltransferase activity	GO:0032989//cellular component morphogenesis;GO:0008152//metabolic process;GO:0044710//single-organism metabolic process;GO:0048856//anatomical structure development;GO:0044767//single-organism developmental process;GO:0009058//biosynthetic process;GO:0000904//cell morphogenesis involved in differentiation;GO:0008202//steroid metabolic process;GO:0032501//multicellular organismal process;GO:00488…
PGSC0003DMG400024476	6.68	0.19	-5.14	1.97094e-08	2.46994e-05	yes	HSP22.7	PREDICTED: 22.7 kDa class IV heat shock protein-like [Solanum tuberosum]	Genetic Information Processing	Folding, sorting and degradation	ko04141//Protein processing in endoplasmic reticulum	K13993	-	-	-
PGSC0003DMG400024707	0.84	0.17	-2.3	2.28811e-06	0.00194983	yes	MED37F	PREDICTED: luminal-binding protein 5 [Solanum tuberosum]	Genetic Information Processing	Folding, sorting and degradation	ko04141//Protein processing in endoplasmic reticulum;ko03060//Protein export	K09490	GO:0043227//membrane-bounded organelle;GO:0005622//intracellular;GO:0043226//organelle;GO:0012505//endomembrane system;GO:0044464//cell part;GO:0044424//intracellular part;GO:0005783//endoplasmic reticulum;GO:0044422//organelle part;GO:0044432//endoplasmic reticulum part;GO:0043231//intracellular membrane-bounded organelle;GO:0044444//cytoplasmic part;GO:0005623//cell;GO:0005737//cytoplasm;GO:004…	GO:0032550//purine ribonucleoside binding;GO:0005488//binding;GO:0001882//nucleoside binding;GO:0001883//purine nucleoside binding;GO:0032549//ribonucleoside binding;GO:0097159//organic cyclic compound binding;GO:1901363//heterocyclic compound binding;GO:0097367//carbohydrate derivative binding;GO:0036094//small molecule binding	GO:0019538//protein metabolic process;GO:0034645//cellular macromolecule biosynthetic process;GO:0009059//macromolecule biosynthetic process;GO:0009314//response to radiation;GO:0009642//response to light intensity;GO:0042221//response to chemical;GO:0071704//organic substance metabolic process;GO:0044267//cellular protein metabolic process;GO:0009628//response to abiotic stimulus;GO:1901700//res…
PGSC0003DMG400027449	0.77	0.26	-1.57	3.1026e-05	0.0137704	yes	TPS11	PREDICTED: probable alpha,alpha-trehalose-phosphate synthase [UDP-forming] 11 isoform X1 [Solanum tuberosum]	Metabolism	Global and overview maps;Carbohydrate metabolism	ko01100//Metabolic pathways;ko00500//Starch and sucrose metabolism	K16055	-	-	-
PGSC0003DMG400028175	0.98	3.82	1.96	0.000137853	0.0438332	yes	CYP76A2	PREDICTED: cytochrome P450 76A2-like [Solanum tuberosum]	Metabolism	Global and overview maps	ko01100//Metabolic pathways;ko01110//Biosynthesis of secondary metabolites	K20618	-	GO:0043167//ion binding;GO:0046906//tetrapyrrole binding;GO:0016491//oxidoreductase activity;GO:0003824//catalytic activity;GO:0005488//binding;GO:0043169//cation binding;GO:0097159//organic cyclic compound binding;GO:0046872//metal ion binding;GO:1901363//heterocyclic compound binding;GO:0046914//transition metal ion binding	GO:0044710//single-organism metabolic process;GO:0008152//metabolic process;GO:0044699//single-organism process
PGSC0003DMG400028624	9.8	0.35	-4.81	1.11022e-16	5.91305e-13	yes	HSP26.5	PREDICTED: 26.5 kDa heat shock protein, mitochondrial [Solanum tuberosum]	Genetic Information Processing	Folding, sorting and degradation	ko04141//Protein processing in endoplasmic reticulum	K13993	-	-	-
PGSC0003DMG400028634	0.62	0.24	-1.37	8.77315e-05	0.0306399	yes	HSP70	PREDICTED: heat shock 70 kDa protein-like [Solanum tuberosum]	Genetic Information Processing;Cellular Processes	Transcription;Folding, sorting and degradation;Transport and catabolism	ko04141//Protein processing in endoplasmic reticulum;ko03040//Spliceosome;ko04144//Endocytosis	K03283	-	GO:0016627//oxidoreductase activity, acting on the CH-CH group of donors;GO:0032550//purine ribonucleoside binding;GO:1901363//heterocyclic compound binding;GO:0016628//oxidoreductase activity, acting on the CH-CH group of donors, NAD or NADP as acceptor;GO:0001883//purine nucleoside binding;GO:0097159//organic cyclic compound binding;GO:0097367//carbohydrate derivative binding;GO:0003824//cataly…	GO:0008152//metabolic process;GO:0044710//single-organism metabolic process;GO:0044699//single-organism process
PGSC0003DMG400030339	2.78	0.57	-2.29	1.38468e-11	2.94992e-08	yes	HSP17.5-M	17.6 kDa class I heat shock protein-like [Solanum tuberosum]	Genetic Information Processing	Folding, sorting and degradation	ko04141//Protein processing in endoplasmic reticulum	K13993	-	-	-
PGSC0003DMG400030340	4.73	0.25	-4.24	4.69472e-09	7.14403e-06	yes	HSP17.5-M	PREDICTED: 17.7 kDa class I heat shock protein-like [Solanum tuberosum]	Genetic Information Processing	Folding, sorting and degradation	ko04141//Protein processing in endoplasmic reticulum	K13993	-	-	-
PGSC0003DMG400030341	3.4	0.54	-2.65	4.79283e-13	1.70178e-09	yes	HSP17.5-M	PREDICTED: 17.6 kDa class I heat shock protein [Solanum tuberosum]	Genetic Information Processing	Folding, sorting and degradation	ko04141//Protein processing in endoplasmic reticulum	K13993	-	-	-
PGSC0003DMG400030427	1.01	0.28	-1.85	2.67763e-06	0.00211275	yes	HSP17.5-M	PREDICTED: 17.7 kDa class I heat shock protein-like [Solanum tuberosum]	Genetic Information Processing	Folding, sorting and degradation	ko04141//Protein processing in endoplasmic reticulum	K13993	-	-	-
PGSC0003DMG400031094	0.06	2.97	5.63	1.46916e-12	3.91237e-09	yes	PARC	PREDICTED: probable glutathione S-transferase parC isoform X1 [Solanum tuberosum]	Metabolism	Metabolism of other amino acids	ko00480//Glutathione metabolism	K00799	-	GO:0003824//catalytic activity	GO:0044699//single-organism process;GO:0008152//metabolic process;GO:0044710//single-organism metabolic process
PGSC0003DMG400031309	3069.75	338.96	-3.18	1.4974e-06	0.00138698	yes	--	hypothetical protein AMTR_s05716p00004100, partial [Amborella trichopoda]	-	-	-	-	-	-	-
PGSC0003DMG400031522	0.99	0.34	-1.54	9.69249e-09	1.29056e-05	yes	FKBP65	PREDICTED: peptidyl-prolyl cis-trans isomerase FKBP62-like [Solanum tuberosum]	-	-	-	-	-	GO:0003824//catalytic activity	-
PGSC0003DMG400031827	0.09	0.8	3.15	3.039e-11	5.39524e-08	yes	--	PREDICTED: uncharacterized protein LOC102584557 [Solanum tuberosum]	-	-	-	-	-	-	-
PGSC0003DMG400032746	5.36	18.95	1.82	2.75945e-05	0.0127798	yes	--	-	-	-	-	-	-	-	-
PGSC0003DMG400033607	436.33	48.45	-3.17	0.000132536	0.042781	yes	AtMg01110	PREDICTED: uncharacterized mitochondrial protein AtMg01110-like [Solanum tuberosum]	-	-	-	-	-	-	-
PGSC0003DMG400033608	2566.89	384.38	-2.74	3.94446e-05	0.016477	yes	RPS4	ribosomal protein S4 (mitochondrion) [Nicotiana sylvestris]	Genetic Information Processing	Translation	ko03010//Ribosome	K02986	GO:0043228//non-membrane-bounded organelle;GO:0044444//cytoplasmic part;GO:0044446//intracellular organelle part;GO:1990904//ribonucleoprotein complex;GO:0005622//intracellular;GO:0043231//intracellular membrane-bounded organelle;GO:0044424//intracellular part;GO:0043226//organelle;GO:0005840//ribosome;GO:0044391//ribosomal subunit;GO:0044464//cell part;GO:0032991//macromolecular complex;GO:00057…	GO:0005198//structural molecule activity;GO:0097159//organic cyclic compound binding;GO:1901363//heterocyclic compound binding;GO:0003676//nucleic acid binding;GO:0005488//binding;GO:0003723//RNA binding	GO:0008152//metabolic process;GO:0071704//organic substance metabolic process;GO:0043170//macromolecule metabolic process;GO:0010467//gene expression
PGSC0003DMG400038447	0.49	0.01	-5.61	5.28462e-05	0.0212422	yes	--	PREDICTED: keratin, type II cytoskeletal I-like [Solanum tuberosum]	-	-	-	-	-	-	-
PGSC0003DMG400039484	539.5	0.2	-11.4	0	0	yes	HSP18.2	PREDICTED: 18.2 kDa class I heat shock protein-like [Solanum tuberosum]	Genetic Information Processing	Folding, sorting and degradation	ko04141//Protein processing in endoplasmic reticulum	K13993	-	-	-
PGSC0003DMG400041193	1774.44	423.29	-2.07	6.53452e-05	0.0249157	yes	AtMg00660	orf176 (mitochondrion) [Beta vulgaris subsp. vulgaris] [Beta vulgaris]	-	-	-	-	GO:0005737//cytoplasm;GO:0005840//ribosome;GO:0044446//intracellular organelle part;GO:0044391//ribosomal subunit;GO:0043228//non-membrane-bounded organelle;GO:0043229//intracellular organelle;GO:0032991//macromolecular complex;GO:0044422//organelle part;GO:0005623//cell;GO:0043232//intracellular non-membrane-bounded organelle;GO:0044444//cytoplasmic part;GO:0030529//intracellular ribonucleoprote…	GO:0004645//phosphorylase activity;GO:0016758//transferase activity, transferring hexosyl groups;GO:0003824//catalytic activity;GO:0016757//transferase activity, transferring glycosyl groups;GO:0016740//transferase activity;GO:0005198//structural molecule activity	GO:0010467//gene expression;GO:0008152//metabolic process;GO:0071704//organic substance metabolic process;GO:0044238//primary metabolic process;GO:0043170//macromolecule metabolic process
PGSC0003DMG400042218	192	1.17	-7.36	4.58201e-06	0.00295804	yes	--	PREDICTED: DNA damage-inducible protein 1-like [Solanum tuberosum]	-	-	-	-	-	-	-
PGSC0003DMG401002106	467.5	0.81	-9.17	2.3957e-10	3.92599e-07	yes	--	-	-	-	-	-	-	-	-
PGSC0003DMG401004079	0.01	0.36	5.17	5.31372e-06	0.00323439	yes	GEK1	PREDICTED: D-aminoacyl-tRNA deacylase isoform X2 [Solanum lycopersicum]	-	-	-	-	-	-	-
PGSC0003DMG401008792	7662.1	657.4	-3.54	2.1536e-05	0.0106698	yes	RPL2	ribosomal protein large subunit 2 (mitochondrion) [Solanum tuberosum]	-	-	-	-	GO:0032991//macromolecular complex;GO:0043231//intracellular membrane-bounded organelle;GO:1990904//ribonucleoprotein complex;GO:0043229//intracellular organelle;GO:0044464//cell part;GO:0044446//intracellular organelle part;GO:0005840//ribosome;GO:0009536//plastid;GO:0043227//membrane-bounded organelle;GO:0044391//ribosomal subunit;GO:0044424//intracellular part;GO:0044422//organelle part;GO:004…	GO:0097159//organic cyclic compound binding;GO:0003824//catalytic activity;GO:0003723//RNA binding;GO:1901363//heterocyclic compound binding;GO:0005488//binding;GO:0005198//structural molecule activity;GO:0003676//nucleic acid binding	GO:0071704//organic substance metabolic process;GO:0010467//gene expression;GO:0043170//macromolecule metabolic process;GO:0008152//metabolic process
PGSC0003DMG401022238	6811.19	554.5	-3.62	1.13963e-06	0.00115613	yes	ATPA	ATP synthase subunit 1 (mitochondrion) [Solanum melongena]	Metabolism	Global and overview maps;Energy metabolism	ko01100//Metabolic pathways;ko00190//Oxidative phosphorylation	K02132	GO:0016469//proton-transporting two-sector ATPase complex;GO:0016020//membrane;GO:0044424//intracellular part;GO:0044425//membrane part;GO:0005623//cell;GO:0043227//membrane-bounded organelle;GO:0005622//intracellular;GO:0043229//intracellular organelle;GO:0032991//macromolecular complex;GO:0043234//protein complex;GO:0043231//intracellular membrane-bounded organelle;GO:0043226//organelle;GO:0033…	GO:0036094//small molecule binding;GO:0016787//hydrolase activity;GO:0022892//substrate-specific transporter activity;GO:0015405//P-P-bond-hydrolysis-driven transmembrane transporter activity;GO:0001883//purine nucleoside binding;GO:0032549//ribonucleoside binding;GO:0015077//monovalent inorganic cation transmembrane transporter activity;GO:0042626//ATPase activity, coupled to transmembrane movem…	GO:0009199//ribonucleoside triphosphate metabolic process;GO:0090407//organophosphate biosynthetic process;GO:0044271//cellular nitrogen compound biosynthetic process;GO:0009161//ribonucleoside monophosphate metabolic process;GO:0006163//purine nucleotide metabolic process;GO:1901137//carbohydrate derivative biosynthetic process;GO:0009152//purine ribonucleotide biosynthetic process;GO:0006818//h…
PGSC0003DMG401025903	3.75	49	3.71	6.4024e-06	0.00358939	yes	At2g19940	PREDICTED: probable N-acetyl-gamma-glutamyl-phosphate reductase, chloroplastic [Solanum tuberosum]	Metabolism	Global and overview maps;Amino acid metabolism	ko01100//Metabolic pathways;ko01110//Biosynthesis of secondary metabolites;ko01230//Biosynthesis of amino acids;ko01210//2-Oxocarboxylic acid metabolism;ko00220//Arginine biosynthesis	K00145	-	-	-
PGSC0003DMG401026045	288.5	0.05	-12.49	6.20269e-05	0.0244708	yes	--	-	-	-	-	-	-	-	-
PGSC0003DMG402015541	1.03	231.5	7.81	0.000158203	0.0488458	yes	FAX2	PREDICTED: protein FATTY ACID EXPORT 2, chloroplastic-like isoform X2 [Solanum tuberosum]	-	-	-	-	-	-	-
PGSC0003DMG402016146	544.5	3.44	-7.31	5.94519e-06	0.00346609	yes	At4g01020	PREDICTED: ATP-dependent RNA helicase DEAH11, chloroplastic-like [Solanum lycopersicum]	Genetic Information Processing	Transcription	ko03040//Spliceosome	K12818	-	GO:0036094//small molecule binding;GO:0097367//carbohydrate derivative binding;GO:0046872//metal ion binding;GO:0042623//ATPase activity, coupled;GO:0017111//nucleoside-triphosphatase activity;GO:0001882//nucleoside binding;GO:0016462//pyrophosphatase activity;GO:0032550//purine ribonucleoside binding;GO:0097159//organic cyclic compound binding;GO:0016887//ATPase activity;GO:0016787//hydrolase ac…	-
PGSC0003DMG402017663	17103.2	1723.77	-3.31	3.29017e-06	0.00233646	yes	rpoB	RNA polymerase beta subunit [Solanum tuberosum]	Metabolism;Genetic Information Processing	Transcription;Nucleotide metabolism;Global and overview maps	ko01100//Metabolic pathways;ko00230//Purine metabolism;ko00240//Pyrimidine metabolism;ko03020//RNA polymerase	K03043	GO:0005737//cytoplasm;GO:0005622//intracellular;GO:0043226//organelle;GO:0043231//intracellular membrane-bounded organelle;GO:0043229//intracellular organelle;GO:0044424//intracellular part;GO:0044464//cell part;GO:0005623//cell;GO:0043227//membrane-bounded organelle;GO:0044444//cytoplasmic part;GO:0009536//plastid	GO:0034062//RNA polymerase activity;GO:0001882//nucleoside binding;GO:0003824//catalytic activity;GO:0005488//binding;GO:0036094//small molecule binding;GO:0016740//transferase activity;GO:0097367//carbohydrate derivative binding;GO:0097159//organic cyclic compound binding;GO:1901363//heterocyclic compound binding;GO:0016779//nucleotidyltransferase activity;GO:0016772//transferase activity, trans…	GO:1901576//organic substance biosynthetic process;GO:0009987//cellular process;GO:0009059//macromolecule biosynthetic process;GO:0044249//cellular biosynthetic process;GO:0009058//biosynthetic process;GO:0008152//metabolic process;GO:0044260//cellular macromolecule metabolic process;GO:0044237//cellular metabolic process;GO:0043170//macromolecule metabolic process;GO:0034645//cellular macromolec…
PGSC0003DMG402018664	0.82	0.01	-6.36	9.13682e-07	0.000973254	yes	ARF8	PREDICTED: auxin response factor 8-like isoform X2 [Solanum tuberosum]	-	-	-	-	GO:0043226//organelle;GO:0005623//cell;GO:0043227//membrane-bounded organelle;GO:0043229//intracellular organelle;GO:0044464//cell part;GO:0043231//intracellular membrane-bounded organelle;GO:0005622//intracellular;GO:0044424//intracellular part	GO:0005515//protein binding;GO:0005488//binding	GO:0044763//single-organism cellular process;GO:0050794//regulation of cellular process;GO:0034645//cellular macromolecule biosynthetic process;GO:0071310//cellular response to organic substance;GO:0071495//cellular response to endogenous stimulus;GO:0050896//response to stimulus;GO:0009719//response to endogenous stimulus;GO:0051716//cellular response to stimulus;GO:0009725//response to hormone;…
PGSC0003DMG402025831	2.13	8.99	2.08	5.10018e-05	0.0208951	yes	REM5	PREDICTED: glutamic acid-rich protein-like [Solanum tuberosum]	-	-	-	-	-	-	-
PGSC0003DMG402028907	0.41	0.16	-1.36	1.84318e-05	0.00957737	yes	HSP82	heat shock protein 90 [Solanum lycopersicum]	Genetic Information Processing;Organismal Systems	Environmental adaptation;Folding, sorting and degradation	ko04626//Plant-pathogen interaction;ko04141//Protein processing in endoplasmic reticulum	K04079	-	GO:0005488//binding;GO:0005515//protein binding	GO:0019538//protein metabolic process;GO:0044237//cellular metabolic process;GO:0009987//cellular process;GO:0044267//cellular protein metabolic process;GO:0044260//cellular macromolecule metabolic process;GO:0050896//response to stimulus;GO:0043170//macromolecule metabolic process;GO:0044238//primary metabolic process;GO:0071704//organic substance metabolic process;GO:0008152//metabolic process
PGSC0003DMG402031089	240	0.01	-14.55	3.46634e-06	0.00238216	yes	COG4	PREDICTED: conserved oligomeric Golgi complex subunit 4-like [Nicotiana tabacum]	-	-	-	-	-	-	-

## Sheet: S7
Table S7 List of uORFs predicted in this study.
ID	ORF_type	source_trans	ORF_start	ORF_end	ORF_length	riboCK-1_counts	riboCK-2_counts	riboD-1_counts	riboD-2_counts	riboH-1_counts	riboH-2_counts	riboCK-1_rpkm	riboCK-2_rpkm	riboD-1_rpkm	riboD-2_rpkm	riboH-1_rpkm	riboH-2_rpkm
ORF1	uORF	PGSC0003DMT400000001	91	156	66	0	0	0	0	0	0	0	0	0	0	0	0
ORF2	uORF	PGSC0003DMT400000001	270	380	111	2	0	0	5	4	2	1.35	0	0	3.37	2.32	1.76
ORF3	uORF	PGSC0003DMT400000001	243	380	138	2	0	0	5	4	2	1.09	0	0	2.71	1.87	1.42
ORF4	uORF	PGSC0003DMT400000001	623	694	72	0	2	2	2	2	2	0	2.65	2.75	2.08	1.79	2.72
ORF5	uORF	PGSC0003DMT400000005	224	307	84	0	0	0	0	0	0	0	0	0	0	0	0
ORF6	uORF	PGSC0003DMT400000011	84	158	75	1	1	0	1	2	1	1	1.27	0	1	1.72	1.3
ORF7	uORF	PGSC0003DMT400000019	6	68	63	1	0	0	0	0	0	1.19	0	0	0	0	0
ORF8	uORF	PGSC0003DMT400000019	464	589	126	0	1	0	0	0	0	0	0.76	0	0	0	0
ORF9	uORF	PGSC0003DMT400000019	561	650	90	0	0	2	0	0	0	0	0	2.2	0	0	0
ORF10	uORF	PGSC0003DMT400000019	934	1035	102	0	1	2	0	1	0	0	0.93	1.94	0	0.63	0
ORF11	uORF	PGSC0003DMT400000019	1059	1130	72	0	0	1	0	1	0	0	0	1.37	0	0.89	0
ORF12	uORF	PGSC0003DMT400000019	1032	1130	99	0	0	1	0	1	0	0	0	1	0	0.65	0
ORF13	uORF	PGSC0003DMT400000041	473	574	102	15	13	6	12	11	9	11.04	12.14	5.82	8.8	6.94	8.63
ORF14	uORF	PGSC0003DMT400000041	434	574	141	40	20	24	32	41	25	21.3	13.51	16.84	16.97	18.71	17.34
ORF15	uORF	PGSC0003DMT400000048	12	80	69	0	0	0	0	0	0	0	0	0	0	0	0
ORF16	uORF	PGSC0003DMT400000048	77	187	111	0	0	0	0	0	0	0	0	0	0	0	0
ORF17	uORF	PGSC0003DMT400000048	200	268	69	0	0	0	0	0	0	0	0	0	0	0	0
ORF18	uORF	PGSC0003DMT400000048	189	311	123	0	0	0	0	0	0	0	0	0	0	0	0
ORF19	uORF	PGSC0003DMT400000048	180	311	132	0	0	0	0	0	0	0	0	0	0	0	0
ORF20	uORF	PGSC0003DMT400000048	150	311	162	0	0	0	0	0	0	0	0	0	0	0	0
ORF21	uORF	PGSC0003DMT400000061	182	316	135	7	5	10	12	11	9	3.89	3.53	7.33	6.65	5.24	6.52
ORF22	uORF	PGSC0003DMT400000061	170	316	147	7	5	10	12	11	9	3.58	3.24	6.73	6.1	4.82	5.99
ORF23	uORF	PGSC0003DMT400000062	38	217	180	3	1	1	1	1	5	1.25	0.53	0.55	0.42	0.36	2.72
ORF24	uORF	PGSC0003DMT400000065	46	144	99	7	4	3	6	12	13	5.31	3.85	3	4.53	7.8	12.84
ORF25	uORF	PGSC0003DMT400000076	240	311	72	11	6	6	7	6	3	11.47	7.94	8.24	7.27	5.36	4.07
ORF26	uORF	PGSC0003DMT400000076	183	311	129	14	8	6	7	8	4	8.15	5.91	4.6	4.06	3.99	3.03
ORF27	uORF	PGSC0003DMT400000076	65	349	285	22	13	8	9	20	7	5.8	4.34	2.78	2.36	4.52	2.4
ORF28	uORF	PGSC0003DMT400000091	12	86	75	0	0	0	0	0	0	0	0	0	0	0	0
ORF29	uORF	PGSC0003DMT400000091	1287	1400	114	0	0	1	0	5	2	0	0	0.87	0	2.82	1.72
ORF30	uORF	PGSC0003DMT400000091	1265	1408	144	0	0	1	0	5	2	0	0	0.69	0	2.23	1.36
ORF31	uORF	PGSC0003DMT400000091	1172	1408	237	57	35	32	39	59	50	18.06	14.07	13.36	12.31	16.02	20.63
ORF32	uORF	PGSC0003DMT400000091	1049	1408	360	94	58	55	77	119	68	19.61	15.35	15.11	15.99	21.27	18.47
ORF33	uORF	PGSC0003DMT400000091	1046	1408	363	94	58	55	77	119	68	19.45	15.22	14.99	15.86	21.1	18.31
ORF34	uORF	PGSC0003DMT400000091	1010	1408	399	102	61	68	86	127	76	19.2	14.56	16.86	16.12	20.48	18.62
ORF35	uORF	PGSC0003DMT400000091	995	1408	414	104	61	69	86	128	79	18.86	14.03	16.49	15.53	19.9	18.66
ORF36	uORF	PGSC0003DMT400000091	1562	1642	81	3	1	1	8	9	7	2.78	1.18	1.22	7.39	7.15	8.45
ORF37	uORF	PGSC0003DMT400000091	1636	1698	63	5	2	4	14	16	12	5.96	3.02	6.28	16.62	16.34	18.62
ORF38	uORF	PGSC0003DMT400000091	1588	1698	111	5	2	4	14	16	12	3.38	1.72	3.57	9.43	9.28	10.57
ORF39	uORF	PGSC0003DMT400000091	1771	1833	63	0	0	0	0	0	0	0	0	0	0	0	0
ORF40	uORF	PGSC0003DMT400000091	1711	1833	123	0	0	0	0	0	0	0	0	0	0	0	0
ORF41	uORF	PGSC0003DMT400000091	1689	1871	183	2	0	2	4	5	3	0.82	0	1.08	1.63	1.76	1.6
ORF42	uORF	PGSC0003DMT400000132	83	151	69	0	0	0	0	0	1	0	0	0	0	0	1.42
ORF43	uORF	PGSC0003DMT400000132	409	528	120	1	0	3	1	2	0	0.63	0	2.47	0.62	1.07	0
ORF44	uORF	PGSC0003DMT400000132	364	528	165	1	0	3	1	2	0	0.46	0	1.8	0.45	0.78	0
ORF45	uORF	PGSC0003DMT400000135	104	190	87	1	0	0	0	0	0	0.86	0	0	0	0	0
ORF46	uORF	PGSC0003DMT400000143	25	108	84	3	2	1	0	0	0	2.68	2.27	1.18	0	0	0
ORF47	uORF	PGSC0003DMT400000143	202	384	183	0	0	3	2	0	0	0	0	1.62	0.82	0	0
ORF48	uORF	PGSC0003DMT400000143	169	384	216	1	0	3	2	0	0	0.35	0	1.37	0.69	0	0
ORF49	uORF	PGSC0003DMT400000143	157	384	228	1	0	3	2	0	0	0.33	0	1.3	0.66	0	0
ORF50	uORF	PGSC0003DMT400000143	420	488	69	8	5	11	12	15	11	8.71	6.9	15.77	13	13.99	15.59
ORF51	uORF	PGSC0003DMT400000146	13	105	93	0	0	0	0	0	0	0	0	0	0	0	0
ORF52	uORF	PGSC0003DMT400000146	21	122	102	0	0	0	0	0	0	0	0	0	0	0	0
ORF53	uORF	PGSC0003DMT400000146	530	604	75	0	0	0	1	2	0	0	0	0	1	1.72	0
ORF54	uORF	PGSC0003DMT400000154	18	95	78	7	2	1	1	7	3	6.74	2.44	1.27	0.96	5.78	3.76
ORF55	uORF	PGSC0003DMT400000177	211	330	120	0	0	1	0	0	0	0	0	0.82	0	0	0
ORF56	uORF	PGSC0003DMT400000177	184	330	147	0	0	1	0	0	0	0	0	0.67	0	0	0
ORF57	uORF	PGSC0003DMT400000177	338	415	78	0	0	0	0	0	0	0	0	0	0	0	0
ORF58	uORF	PGSC0003DMT400000177	426	515	90	0	0	0	0	0	0	0	0	0	0	0	0
ORF59	uORF	PGSC0003DMT400000177	420	515	96	0	0	0	0	0	0	0	0	0	0	0	0
ORF60	uORF	PGSC0003DMT400000177	552	752	201	2	2	5	0	2	2	0.75	0.95	2.46	0	0.64	0.97
ORF61	uORF	PGSC0003DMT400000177	769	885	117	0	0	3	0	0	0	0	0	2.54	0	0	0
ORF62	uORF	PGSC0003DMT400000177	791	907	117	0	0	3	0	0	0	0	0	2.54	0	0	0
ORF63	uORF	PGSC0003DMT400000177	749	907	159	0	0	3	0	0	0	0	0	1.87	0	0	0
ORF64	uORF	PGSC0003DMT400000177	870	932	63	0	0	3	0	0	0	0	0	4.71	0	0	0
ORF65	uORF	PGSC0003DMT400000177	979	1167	189	3	2	2	5	3	2	1.19	1.01	1.05	1.98	1.02	1.03
ORF66	uORF	PGSC0003DMT400000177	1176	1355	180	1	0	0	0	1	0	0.42	0	0	0	0.36	0
ORF67	uORF	PGSC0003DMT400000177	1116	1355	240	1	0	0	0	1	0	0.31	0	0	0	0.27	0
ORF68	uORF	PGSC0003DMT400000177	1014	1355	342	2	2	2	4	4	1	0.44	0.56	0.58	0.87	0.75	0.29
ORF69	uORF	PGSC0003DMT400000177	984	1355	372	4	2	2	5	4	2	0.81	0.51	0.53	1.01	0.69	0.53
ORF70	uORF	PGSC0003DMT400000177	1471	1602	132	0	0	0	1	0	0	0	0	0	0.57	0	0
ORF71	uORF	PGSC0003DMT400000177	1459	1602	144	0	0	0	1	0	0	0	0	0	0.52	0	0
ORF72	uORF	PGSC0003DMT400000189	411	506	96	5	2	3	6	3	1	3.91	1.98	3.09	4.67	2.01	1.02
ORF73	uORF	PGSC0003DMT400000189	592	663	72	1	2	2	3	1	6	1.04	2.65	2.75	3.12	0.89	8.15
ORF74	uORF	PGSC0003DMT400000189	535	663	129	3	2	2	4	2	6	1.75	1.48	1.53	2.32	1	4.55
ORF75	uORF	PGSC0003DMT400000189	511	663	153	5	2	3	4	2	6	2.45	1.25	1.94	1.95	0.84	3.83
ORF76	uORF	PGSC0003DMT400000189	941	1030	90	4	2	1	1	6	0	3.34	2.12	1.1	0.83	4.29	0
ORF77	uORF	PGSC0003DMT400000189	857	1030	174	10	4	1	2	10	4	4.32	2.19	0.57	0.86	3.7	2.25
ORF78	uORF	PGSC0003DMT400000189	1009	1083	75	5	2	1	0	5	0	5.01	2.54	1.32	0	4.29	0
ORF79	uORF	PGSC0003DMT400000189	1111	1188	78	0	2	1	2	1	0	0	2.44	1.27	1.92	0.83	0
ORF80	uORF	PGSC0003DMT400000192	57	152	96	25	9	3	2	9	17	19.56	8.93	3.09	1.56	6.03	17.31
ORF81	uORF	PGSC0003DMT400000194	179	298	120	0	0	0	0	0	0	0	0	0	0	0	0
ORF82	uORF	PGSC0003DMT400000194	80	298	219	0	0	0	0	0	0	0	0	0	0	0	0
ORF83	uORF	PGSC0003DMT400000194	299	385	87	0	0	0	0	0	1	0	0	0	0	0	1.12
ORF84	uORF	PGSC0003DMT400000194	458	532	75	2	0	0	0	0	0	2	0	0	0	0	0
ORF85	uORF	PGSC0003DMT400000194	440	532	93	2	0	0	0	0	0	1.61	0	0	0	0	0
ORF86	uORF	PGSC0003DMT400000194	778	843	66	0	0	0	0	0	0	0	0	0	0	0	0
ORF87	uORF	PGSC0003DMT400000215	9	116	108	0	0	0	3	1	0	0	0	0	2.08	0.6	0
ORF88	uORF	PGSC0003DMT400000221	247	324	78	0	1	6	5	0	0	0	1.22	7.61	4.79	0	0
ORF89	uORF	PGSC0003DMT400000221	181	324	144	0	1	15	17	0	0	0	0.66	10.31	8.83	0	0
ORF90	uORF	PGSC0003DMT400000221	130	324	195	3	1	23	31	1	0	1.16	0.49	11.67	11.89	0.33	0
ORF91	uORF	PGSC0003DMT400000221	100	324	225	3	1	28	32	1	1	1	0.42	12.31	10.64	0.29	0.43
ORF92	uORF	PGSC0003DMT400000221	88	324	237	3	1	34	45	2	1	0.95	0.4	14.19	14.2	0.54	0.41
ORF93	uORF	PGSC0003DMT400000221	76	324	249	3	1	34	45	2	1	0.9	0.38	13.51	13.51	0.52	0.39
ORF94	uORF	PGSC0003DMT400000221	314	382	69	0	0	0	0	0	0	0	0	0	0	0	0
ORF95	uORF	PGSC0003DMT400000225	5	115	111	0	0	0	1	0	0	0	0	0	0.67	0	0
ORF96	uORF	PGSC0003DMT400000232	102	206	105	7	2	5	13	3	8	5.01	1.81	4.71	9.26	1.84	7.45
ORF97	uORF	PGSC0003DMT400000232	75	206	132	7	2	5	13	3	8	3.98	1.44	3.75	7.36	1.46	5.93
ORF98	uORF	PGSC0003DMT400000232	255	335	81	0	0	0	0	0	0	0	0	0	0	0	0
ORF99	uORF	PGSC0003DMT400000232	338	535	198	25	23	55	50	25	15	9.48	11.06	27.48	18.88	8.13	7.41
ORF100	uORF	PGSC0003DMT400000232	570	677	108	1	1	0	0	0	2	0.7	0.88	0	0	0	1.81
ORF101	uORF	PGSC0003DMT400000232	656	718	63	1	0	1	0	0	0	1.19	0	1.57	0	0	0
ORF102	uORF	PGSC0003DMT400000232	839	913	75	0	0	0	0	0	0	0	0	0	0	0	0
ORF103	uORF	PGSC0003DMT400000232	809	913	105	0	0	0	0	1	0	0	0	0	0	0.61	0
ORF104	uORF	PGSC0003DMT400000232	910	987	78	0	0	0	0	0	0	0	0	0	0	0	0
ORF105	uORF	PGSC0003DMT400000232	871	987	117	0	0	0	0	0	0	0	0	0	0	0	0
ORF106	uORF	PGSC0003DMT400000232	994	1134	141	6	4	2	18	12	10	3.2	2.7	1.4	9.55	5.48	6.93
ORF107	uORF	PGSC0003DMT400000233	70	141	72	0	0	0	0	0	0	0	0	0	0	0	0
ORF108	uORF	PGSC0003DMT400000233	213	299	87	0	0	0	0	0	1	0	0	0	0	0	1.12
ORF109	uORF	PGSC0003DMT400000240	44	187	144	0	0	0	0	0	0	0	0	0	0	0	0
ORF110	uORF	PGSC0003DMT400000240	165	278	114	0	0	0	0	0	0	0	0	0	0	0	0
ORF111	uORF	PGSC0003DMT400000251	235	318	84	1	0	0	0	2	1	0.89	0	0	0	1.53	1.16
ORF112	uORF	PGSC0003DMT400000256	401	472	72	0	0	0	1	1	1	0	0	0	1.04	0.89	1.36
ORF113	uORF	PGSC0003DMT400000259	21	101	81	0	0	0	1	0	0	0	0	0	0.92	0	0
ORF114	uORF	PGSC0003DMT400000265	297	371	75	0	0	0	0	0	0	0	0	0	0	0	0
ORF115	uORF	PGSC0003DMT400000272	4	90	87	0	0	0	3	1	1	0	0	0	2.58	0.74	1.12
ORF116	uORF	PGSC0003DMT400000276	88	171	84	0	0	0	1	0	1	0	0	0	0.89	0	1.16
ORF117	uORF	PGSC0003DMT400000279	52	114	63	0	0	0	0	0	0	0	0	0	0	0	0
ORF118	uORF	PGSC0003DMT400000286	128	193	66	0	0	0	0	0	0	0	0	0	0	0	0
ORF119	uORF	PGSC0003DMT400000286	153	221	69	0	0	0	0	0	0	0	0	0	0	0	0
ORF120	uORF	PGSC0003DMT400000290	64	198	135	1	0	0	1	3	4	0.56	0	0	0.55	1.43	2.9
ORF121	uORF	PGSC0003DMT400000290	233	295	63	5	3	1	3	4	2	5.96	4.54	1.57	3.56	4.09	3.1
ORF122	uORF	PGSC0003DMT400000301	30	137	108	0	0	0	0	0	0	0	0	0	0	0	0
ORF123	uORF	PGSC0003DMT400000337	51	254	204	42	32	20	48	35	18	15.46	14.94	9.7	17.59	11.04	8.63
ORF124	uORF	PGSC0003DMT400000338	44	112	69	0	0	0	0	0	0	0	0	0	0	0	0
ORF125	uORF	PGSC0003DMT400000343	202	294	93	0	0	0	0	0	0	0	0	0	0	0	0
ORF126	uORF	PGSC0003DMT400000343	176	316	141	0	0	0	0	0	0	0	0	0	0	0	0
ORF127	uORF	PGSC0003DMT400000343	413	514	102	0	0	0	0	0	0	0	0	0	0	0	0
ORF128	uORF	PGSC0003DMT400000343	435	533	99	0	0	0	0	0	0	0	0	0	0	0	0
ORF129	uORF	PGSC0003DMT400000343	781	918	138	1	0	0	0	0	0	0.54	0	0	0	0	0
ORF130	uORF	PGSC0003DMT400000350	81	167	87	0	0	0	0	0	0	0	0	0	0	0	0
ORF131	uORF	PGSC0003DMT400000350	274	336	63	0	0	0	0	0	0	0	0	0	0	0	0
ORF132	uORF	PGSC0003DMT400000350	558	704	147	0	0	0	0	0	0	0	0	0	0	0	0
ORF133	uORF	PGSC0003DMT400000350	546	704	159	0	0	0	0	0	0	0	0	0	0	0	0
ORF134	uORF	PGSC0003DMT400000350	510	704	195	0	0	0	0	0	0	0	0	0	0	0	0
ORF135	uORF	PGSC0003DMT400000350	381	704	324	3	0	0	0	0	0	0.7	0	0	0	0	0
ORF136	uORF	PGSC0003DMT400000350	309	704	396	3	0	0	0	0	0	0.57	0	0	0	0	0
ORF137	uORF	PGSC0003DMT400000350	261	704	444	3	0	0	0	0	0	0.51	0	0	0	0	0
ORF138	uORF	PGSC0003DMT400000350	674	829	156	0	0	0	0	0	0	0	0	0	0	0	0
ORF139	uORF	PGSC0003DMT400000353	23	106	84	2	2	0	2	1	0	1.79	2.27	0	1.78	0.77	0
ORF140	uORF	PGSC0003DMT400000356	118	183	66	26	7	6	3	11	4	29.58	10.1	8.99	3.4	10.73	5.93
ORF141	uORF	PGSC0003DMT400000362	22	108	87	15	3	9	16	18	15	12.95	3.28	10.23	13.75	13.31	16.86
ORF142	uORF	PGSC0003DMT400000365	69	167	99	80	67	76	112	25	25	60.68	64.46	75.95	84.6	16.25	24.69
ORF143	uORF	PGSC0003DMT400000365	121	198	78	81	68	75	113	25	25	77.98	83.03	95.12	108.33	20.63	31.34
ORF144	uORF	PGSC0003DMT400000366	59	136	78	2	0	0	0	5	0	1.93	0	0	0	4.13	0
ORF145	uORF	PGSC0003DMT400000366	620	733	114	8	8	1	7	11	4	5.27	6.68	0.87	4.59	6.21	3.43
ORF146	uORF	PGSC0003DMT400000366	464	733	270	32	24	9	23	43	21	8.9	8.47	3.3	6.37	10.25	7.6
ORF147	uORF	PGSC0003DMT400000396	46	117	72	0	1	0	3	0	0	0	1.32	0	3.12	0	0
ORF148	uORF	PGSC0003DMT400000396	69	149	81	3	3	0	3	0	0	2.78	3.53	0	2.77	0	0
ORF149	uORF	PGSC0003DMT400000445	243	326	84	4	0	3	1	3	2	3.58	0	3.53	0.89	2.3	2.33
ORF150	uORF	PGSC0003DMT400000445	314	382	69	0	0	0	0	1	1	0	0	0	0	0.93	1.42
ORF151	uORF	PGSC0003DMT400000445	305	382	78	0	0	0	0	1	1	0	0	0	0	0.83	1.25
ORF152	uORF	PGSC0003DMT400000467	102	179	78	2	4	0	0	1	0	1.93	4.88	0	0	0.83	0
ORF153	uORF	PGSC0003DMT400000467	368	436	69	15	5	5	1	6	9	16.32	6.9	7.17	1.08	5.6	12.75
ORF154	uORF	PGSC0003DMT400000485	310	384	75	7	7	3	2	6	3	7.01	8.89	3.96	1.99	5.15	3.91
ORF155	uORF	PGSC0003DMT400000485	160	384	225	9	8	4	3	8	3	3	3.39	1.76	1	2.29	1.3
ORF156	uORF	PGSC0003DMT400000487	121	348	228	18	15	18	14	28	17	5.93	6.27	7.81	4.59	7.9	7.29
ORF157	uORF	PGSC0003DMT400000487	79	348	270	20	19	23	19	31	21	5.56	6.7	8.43	5.26	7.39	7.6
ORF158	uORF	PGSC0003DMT400000487	64	348	285	22	19	23	19	31	21	5.8	6.35	7.98	4.99	7	7.2
ORF159	uORF	PGSC0003DMT400000487	736	819	84	1	0	0	0	0	1	0.89	0	0	0	0	1.16
ORF160	uORF	PGSC0003DMT400000487	875	952	78	0	0	0	0	0	0	0	0	0	0	0	0
ORF161	uORF	PGSC0003DMT400000487	1154	1222	69	0	0	0	0	0	0	0	0	0	0	0	0
ORF162	uORF	PGSC0003DMT400000487	1082	1222	141	0	0	0	0	0	0	0	0	0	0	0	0
ORF163	uORF	PGSC0003DMT400000487	1073	1222	150	0	0	0	0	0	0	0	0	0	0	0	0
ORF164	uORF	PGSC0003DMT400000487	1565	1636	72	0	0	0	1	0	1	0	0	0	1.04	0	1.36
ORF165	uORF	PGSC0003DMT400000487	1716	1784	69	0	0	0	0	0	0	0	0	0	0	0	0
ORF166	uORF	PGSC0003DMT400000487	2066	2134	69	0	0	0	0	0	0	0	0	0	0	0	0
ORF167	uORF	PGSC0003DMT400000487	2207	2296	90	0	0	0	0	0	0	0	0	0	0	0	0
ORF168	uORF	PGSC0003DMT400000487	2514	2582	69	0	0	0	0	0	0	0	0	0	0	0	0
ORF169	uORF	PGSC0003DMT400000487	2502	2582	81	0	0	0	0	0	0	0	0	0	0	0	0
ORF170	uORF	PGSC0003DMT400000487	2490	2582	93	0	0	0	0	0	0	0	0	0	0	0	0
ORF171	uORF	PGSC0003DMT400000487	2375	2737	363	2	1	0	1	2	1	0.41	0.26	0	0.21	0.35	0.27
ORF172	uORF	PGSC0003DMT400000504	308	400	93	33	11	15	26	24	24	26.65	11.27	15.96	20.91	16.61	25.23
ORF173	uORF	PGSC0003DMT400000504	293	400	108	36	11	16	29	27	25	25.03	9.7	14.66	20.08	16.09	22.63
ORF174	uORF	PGSC0003DMT400000504	272	400	129	36	11	16	29	27	25	20.96	8.12	12.27	16.81	13.47	18.95
ORF175	uORF	PGSC0003DMT400000504	269	400	132	36	11	16	29	27	25	20.48	7.94	11.99	16.43	13.16	18.52
ORF176	uORF	PGSC0003DMT400000504	333	458	126	21	4	9	17	12	12	12.52	3.02	7.07	10.09	6.13	9.31
ORF177	uORF	PGSC0003DMT400000504	321	458	138	23	5	10	17	14	12	12.52	3.45	7.17	9.21	6.53	8.5
ORF178	uORF	PGSC0003DMT400000504	303	458	156	33	11	16	28	26	24	15.89	6.72	10.15	13.42	10.73	15.04
ORF179	uORF	PGSC0003DMT400000504	300	458	159	33	11	16	28	26	24	15.59	6.59	9.96	13.17	10.52	14.76
ORF180	uORF	PGSC0003DMT400000504	508	573	66	0	0	0	0	0	0	0	0	0	0	0	0
ORF181	uORF	PGSC0003DMT400000504	484	573	90	0	0	0	0	0	0	0	0	0	0	0	0
ORF182	uORF	PGSC0003DMT400000504	573	659	87	0	0	0	0	0	0	0	0	0	0	0	0
ORF183	uORF	PGSC0003DMT400000504	947	1081	135	5	4	6	6	5	6	2.78	2.82	4.4	3.32	2.38	4.35
ORF184	uORF	PGSC0003DMT400000504	1008	1088	81	2	3	6	3	1	5	1.85	3.53	7.33	2.77	0.79	6.04
ORF185	uORF	PGSC0003DMT400000504	1190	1255	66	4	3	0	2	3	0	4.55	4.33	0	2.27	2.93	0
ORF186	uORF	PGSC0003DMT400000504	1652	1780	129	1	1	1	0	0	0	0.58	0.74	0.77	0	0	0
ORF187	uORF	PGSC0003DMT400000504	1586	1780	195	1	1	1	0	0	0	0.39	0.49	0.51	0	0	0
ORF188	uORF	PGSC0003DMT400000504	1758	1841	84	0	0	0	0	0	0	0	0	0	0	0	0
ORF189	uORF	PGSC0003DMT400000504	1755	1841	87	0	0	0	0	0	0	0	0	0	0	0	0
ORF190	uORF	PGSC0003DMT400000504	2192	2314	123	0	0	0	1	0	0	0	0	0	0.61	0	0
ORF191	uORF	PGSC0003DMT400000504	2380	2448	69	0	0	0	0	0	0	0	0	0	0	0	0
ORF192	uORF	PGSC0003DMT400000504	2429	2590	162	0	0	0	0	0	0	0	0	0	0	0	0
ORF193	uORF	PGSC0003DMT400000504	2411	2590	180	0	0	0	0	0	0	0	0	0	0	0	0
ORF194	uORF	PGSC0003DMT400000504	2393	2590	198	0	0	0	0	0	0	0	0	0	0	0	0
ORF195	uORF	PGSC0003DMT400000504	2336	2590	255	0	0	0	0	0	0	0	0	0	0	0	0
ORF196	uORF	PGSC0003DMT400000504	2541	2633	93	0	0	0	0	0	0	0	0	0	0	0	0
ORF197	uORF	PGSC0003DMT400000504	2749	2850	102	1	0	0	1	0	0	0.74	0	0	0.73	0	0
ORF198	uORF	PGSC0003DMT400000504	2801	2863	63	2	1	0	4	1	0	2.38	1.51	0	4.75	1.02	0
ORF199	uORF	PGSC0003DMT400000504	2853	2921	69	2	1	0	4	1	0	2.18	1.38	0	4.33	0.93	0
ORF200	uORF	PGSC0003DMT400000513	132	206	75	0	0	0	0	0	0	0	0	0	0	0	0
ORF201	uORF	PGSC0003DMT400000513	446	508	63	1	0	0	0	0	0	1.19	0	0	0	0	0
ORF202	uORF	PGSC0003DMT400000513	430	534	105	1	0	0	0	0	0	0.72	0	0	0	0	0
ORF203	uORF	PGSC0003DMT400000513	724	789	66	0	0	0	0	0	0	0	0	0	0	0	0
ORF204	uORF	PGSC0003DMT400000513	704	802	99	0	0	0	0	0	0	0	0	0	0	0	0
ORF205	uORF	PGSC0003DMT400000513	738	812	75	0	0	0	0	0	0	0	0	0	0	0	0
ORF206	uORF	PGSC0003DMT400000513	874	960	87	0	0	0	0	0	0	0	0	0	0	0	0
ORF207	uORF	PGSC0003DMT400000513	844	960	117	0	1	0	0	0	0	0	0.81	0	0	0	0
ORF208	uORF	PGSC0003DMT400000543	22	192	171	2	5	3	4	4	0	0.88	2.78	1.74	1.75	1.51	0
ORF209	uORF	PGSC0003DMT400000556	313	393	81	0	0	0	0	0	0	0	0	0	0	0	0
ORF210	uORF	PGSC0003DMT400000556	223	393	171	0	0	0	0	0	0	0	0	0	0	0	0
ORF211	uORF	PGSC0003DMT400000556	175	393	219	1	0	0	0	1	1	0.34	0	0	0	0.29	0.45
ORF212	uORF	PGSC0003DMT400000556	783	881	99	0	0	1	0	1	0	0	0	1	0	0.65	0
ORF213	uORF	PGSC0003DMT400000556	729	881	153	0	0	1	0	2	0	0	0	0.65	0	0.84	0
ORF214	uORF	PGSC0003DMT400000556	615	881	267	1	1	1	0	3	0	0.28	0.36	0.37	0	0.72	0
ORF215	uORF	PGSC0003DMT400000559	186	353	168	0	0	0	1	0	0	0	0	0	0.45	0	0
ORF216	uORF	PGSC0003DMT400000559	102	353	252	0	0	0	1	0	0	0	0	0	0.3	0	0
ORF217	uORF	PGSC0003DMT400000559	84	353	270	0	0	0	1	0	0	0	0	0	0.28	0	0
ORF218	uORF	PGSC0003DMT400000559	431	505	75	0	0	0	0	0	0	0	0	0	0	0	0
ORF219	uORF	PGSC0003DMT400000559	401	505	105	0	0	0	0	0	0	0	0	0	0	0	0
ORF220	uORF	PGSC0003DMT400000567	138	212	75	0	0	0	1	0	0	0	0	0	1	0	0
ORF221	uORF	PGSC0003DMT400000567	228	293	66	1	0	0	0	0	0	1.14	0	0	0	0	0
ORF222	uORF	PGSC0003DMT400000567	684	752	69	1	0	0	0	1	0	1.09	0	0	0	0.93	0
ORF223	uORF	PGSC0003DMT400000591	17	94	78	1	1	1	1	2	0	0.96	1.22	1.27	0.96	1.65	0
ORF224	uORF	PGSC0003DMT400000595	28	96	69	2	1	0	4	8	0	2.18	1.38	0	4.33	7.46	0
ORF225	uORF	PGSC0003DMT400000605	45	140	96	16	18	4	12	27	10	12.52	17.86	4.12	9.35	18.1	10.18
ORF226	uORF	PGSC0003DMT400000605	42	140	99	16	18	4	12	27	10	12.14	17.32	4	9.06	17.55	9.88
ORF227	uORF	PGSC0003DMT400000655	310	453	144	0	0	1	0	0	0	0	0	0.69	0	0	0
ORF228	uORF	PGSC0003DMT400000655	638	724	87	0	0	0	0	0	1	0	0	0	0	0	1.12
ORF229	uORF	PGSC0003DMT400000655	634	741	108	1	0	0	1	1	1	0.7	0	0	0.69	0.6	0.91
ORF230	uORF	PGSC0003DMT400000655	714	854	141	2	1	0	1	1	1	1.07	0.68	0	0.53	0.46	0.69
ORF231	uORF	PGSC0003DMT400000655	851	946	96	4	0	1	4	9	1	3.13	0	1.03	3.12	6.03	1.02
ORF232	uORF	PGSC0003DMT400000655	991	1059	69	0	0	1	2	0	0	0	0	1.43	2.17	0	0
ORF233	uORF	PGSC0003DMT400000655	1107	1193	87	0	0	2	1	2	2	0	0	2.27	0.86	1.48	2.25
ORF234	uORF	PGSC0003DMT400000655	1187	1267	81	0	0	1	4	2	2	0	0	1.22	3.69	1.59	2.41
ORF235	uORF	PGSC0003DMT400000655	1281	1358	78	0	1	0	0	0	0	0	1.22	0	0	0	0
ORF236	uORF	PGSC0003DMT400000655	1236	1358	123	0	1	1	0	0	0	0	0.77	0.8	0	0	0
ORF237	uORF	PGSC0003DMT400000655	1355	1450	96	4	0	1	4	9	1	3.13	0	1.03	3.12	6.03	1.02
ORF238	uORF	PGSC0003DMT400000655	1495	1563	69	0	0	1	2	0	0	0	0	1.43	2.17	0	0
ORF239	uORF	PGSC0003DMT400000655	1611	1697	87	0	0	2	1	2	2	0	0	2.27	0.86	1.48	2.25
ORF240	uORF	PGSC0003DMT400000655	1691	1771	81	0	0	1	4	2	2	0	0	1.22	3.69	1.59	2.41
ORF241	uORF	PGSC0003DMT400000655	1785	1880	96	0	0	1	0	0	0	0	0	1.03	0	0	0
ORF242	uORF	PGSC0003DMT400000655	1740	1880	141	0	0	2	0	0	0	0	0	1.4	0	0	0
ORF243	uORF	PGSC0003DMT400000662	41	169	129	2	1	3	7	3	1	1.16	0.74	2.3	4.06	1.5	0.76
ORF244	uORF	PGSC0003DMT400000663	2	94	93	0	0	0	0	0	0	0	0	0	0	0	0
ORF245	uORF	PGSC0003DMT400000663	110	211	102	0	0	0	0	1	0	0	0	0	0	0.63	0
ORF246	uORF	PGSC0003DMT400000663	417	506	90	0	0	0	0	0	0	0	0	0	0	0	0
ORF247	uORF	PGSC0003DMT400000663	614	721	108	0	0	0	0	0	0	0	0	0	0	0	0
ORF248	uORF	PGSC0003DMT400000663	910	999	90	7	2	3	4	3	0	5.84	2.12	3.3	3.32	2.15	0
ORF249	uORF	PGSC0003DMT400000663	901	999	99	9	3	3	4	7	1	6.83	2.89	3	3.02	4.55	0.99
ORF250	uORF	PGSC0003DMT400000671	168	233	66	10	1	3	7	6	8	11.38	1.44	4.5	7.93	5.85	11.85
ORF251	uORF	PGSC0003DMT400000671	165	233	69	10	1	4	7	6	8	10.88	1.38	5.74	7.59	5.6	11.34
ORF252	uORF	PGSC0003DMT400000671	134	283	150	10	1	4	7	6	8	5.01	0.63	2.64	3.49	2.57	5.21
ORF253	uORF	PGSC0003DMT400000671	507	656	150	5	1	0	1	2	0	2.5	0.63	0	0.5	0.86	0
ORF254	uORF	PGSC0003DMT400000671	465	656	192	5	1	0	1	2	0	1.96	0.5	0	0.39	0.67	0
ORF255	uORF	PGSC0003DMT400000671	712	822	111	0	0	0	0	0	0	0	0	0	0	0	0
ORF256	uORF	PGSC0003DMT400000671	840	944	105	0	2	1	2	1	0	0	1.81	0.94	1.42	0.61	0
ORF257	uORF	PGSC0003DMT400000671	1154	1228	75	1	4	3	4	3	1	1	5.08	3.96	3.99	2.57	1.3
ORF258	uORF	PGSC0003DMT400000671	1150	1344	195	4	4	3	7	5	2	1.54	1.95	1.52	2.68	1.65	1
ORF259	uORF	PGSC0003DMT400000671	1278	1367	90	2	0	0	3	3	1	1.67	0	0	2.49	2.15	1.09
ORF260	uORF	PGSC0003DMT400000671	1483	1548	66	2	3	8	5	2	6	2.28	4.33	11.99	5.66	1.95	8.89
ORF261	uORF	PGSC0003DMT400000671	1450	1548	99	2	3	8	5	3	6	1.52	2.89	7.99	3.78	1.95	5.93
ORF262	uORF	PGSC0003DMT400000671	1402	1548	147	2	4	9	5	3	7	1.02	2.59	6.06	2.54	1.31	4.66
ORF263	uORF	PGSC0003DMT400000671	1455	1568	114	4	3	8	5	4	6	2.63	2.51	6.94	3.28	2.26	5.15
ORF264	uORF	PGSC0003DMT400000671	1624	1722	99	0	0	0	2	0	0	0	0	0	1.51	0	0
ORF265	uORF	PGSC0003DMT400000671	1612	1722	111	0	0	0	2	0	0	0	0	0	1.35	0	0
ORF266	uORF	PGSC0003DMT400000685	135	254	120	0	0	0	1	0	0	0	0	0	0.62	0	0
ORF267	uORF	PGSC0003DMT400000705	26	160	135	0	0	0	0	0	0	0	0	0	0	0	0
ORF268	uORF	PGSC0003DMT400000705	82	279	198	0	0	0	0	0	0	0	0	0	0	0	0
ORF269	uORF	PGSC0003DMT400000705	213	431	219	0	0	0	2	0	0	0	0	0	0.68	0	0
ORF270	uORF	PGSC0003DMT400000705	192	431	240	0	0	0	2	0	0	0	0	0	0.62	0	0
ORF271	uORF	PGSC0003DMT400000705	105	431	327	0	0	0	2	0	0	0	0	0	0.46	0	0
ORF272	uORF	PGSC0003DMT400000705	374	700	327	0	0	0	0	0	0	0	0	0	0	0	0
ORF273	uORF	PGSC0003DMT400000705	734	904	171	0	0	0	0	0	0	0	0	0	0	0	0
ORF274	uORF	PGSC0003DMT400000705	725	904	180	0	0	0	0	0	0	0	0	0	0	0	0
ORF275	uORF	PGSC0003DMT400000705	1276	1389	114	0	0	0	0	0	0	0	0	0	0	0	0
ORF276	uORF	PGSC0003DMT400000705	1207	1389	183	0	0	0	0	0	0	0	0	0	0	0	0
ORF277	uORF	PGSC0003DMT400000705	1147	1389	243	0	0	0	0	0	0	0	0	0	0	0	0
ORF278	uORF	PGSC0003DMT400000705	1117	1389	273	1	0	0	0	0	0	0.28	0	0	0	0	0
ORF279	uORF	PGSC0003DMT400000705	1042	1389	348	1	0	0	0	0	0	0.22	0	0	0	0	0
ORF280	uORF	PGSC0003DMT400000705	1492	1629	138	0	0	0	0	0	0	0	0	0	0	0	0
ORF281	uORF	PGSC0003DMT400000706	163	330	168	0	0	0	0	0	0	0	0	0	0	0	0
ORF282	uORF	PGSC0003DMT400000706	154	330	177	0	0	0	0	0	0	0	0	0	0	0	0
ORF283	uORF	PGSC0003DMT400000706	417	524	108	0	0	0	1	0	0	0	0	0	0.69	0	0
ORF284	uORF	PGSC0003DMT400000710	73	159	87	0	0	0	0	0	0	0	0	0	0	0	0
ORF285	uORF	PGSC0003DMT400000710	22	159	138	0	0	0	0	0	0	0	0	0	0	0	0
ORF286	uORF	PGSC0003DMT400000712	128	238	111	0	3	0	5	1	0	0	2.57	0	3.37	0.58	0
ORF287	uORF	PGSC0003DMT400000714	73	141	69	0	0	0	0	0	1	0	0	0	0	0	1.42
ORF288	uORF	PGSC0003DMT400000714	20	199	180	1	0	1	1	2	3	0.42	0	0.55	0.42	0.72	1.63
ORF289	uORF	PGSC0003DMT400000741	252	338	87	0	0	0	0	1	0	0	0	0	0	0.74	0
ORF290	uORF	PGSC0003DMT400000741	328	396	69	0	0	0	0	4	0	0	0	0	0	3.73	0
ORF291	uORF	PGSC0003DMT400000741	289	396	108	0	0	0	0	4	0	0	0	0	0	2.38	0
ORF292	uORF	PGSC0003DMT400000756	179	274	96	7	7	5	8	7	4	5.48	6.94	5.15	6.23	4.69	4.07
ORF293	uORF	PGSC0003DMT400000756	365	454	90	4	3	1	9	5	2	3.34	3.17	1.1	7.48	3.58	2.17
ORF294	uORF	PGSC0003DMT400000756	301	519	219	11	9	7	13	15	8	3.77	3.91	3.16	4.44	4.41	3.57
ORF295	uORF	PGSC0003DMT400000756	211	519	309	18	13	12	20	21	11	4.37	4.01	3.84	4.84	4.37	3.48
ORF296	uORF	PGSC0003DMT400000756	716	802	87	8	1	2	6	4	0	6.91	1.09	2.27	5.16	2.96	0
ORF297	uORF	PGSC0003DMT400000805	184	249	66	0	0	0	0	0	0	0	0	0	0	0	0
ORF298	uORF	PGSC0003DMT400000805	338	427	90	3	0	0	0	0	0	2.5	0	0	0	0	0
ORF299	uORF	PGSC0003DMT400000805	424	513	90	0	0	0	1	0	0	0	0	0	0.83	0	0
ORF300	uORF	PGSC0003DMT400000825	178	246	69	0	0	0	0	0	0	0	0	0	0	0	0
ORF301	uORF	PGSC0003DMT400000825	296	367	72	0	0	0	0	0	0	0	0	0	0	0	0
ORF302	uORF	PGSC0003DMT400000825	327	404	78	0	0	0	0	0	0	0	0	0	0	0	0
ORF303	uORF	PGSC0003DMT400000825	303	404	102	0	0	0	0	0	0	0	0	0	0	0	0
ORF304	uORF	PGSC0003DMT400000832	173	286	114	14	8	8	10	10	4	9.22	6.68	6.94	6.56	5.64	3.43
ORF305	uORF	PGSC0003DMT400000832	109	297	189	16	9	9	14	14	8	6.36	4.54	4.71	5.54	4.77	4.14
ORF306	uORF	PGSC0003DMT400000832	904	975	72	0	0	0	0	0	0	0	0	0	0	0	0
ORF307	uORF	PGSC0003DMT400000832	1190	1252	63	1	1	4	3	1	1	1.19	1.51	6.28	3.56	1.02	1.55
ORF308	uORF	PGSC0003DMT400000858	300	374	75	14	25	11	7	15	7	14.02	31.75	14.51	6.98	12.87	9.13
ORF309	uORF	PGSC0003DMT400000858	252	374	123	14	25	11	7	15	7	8.55	19.36	8.85	4.26	7.85	5.56
ORF310	uORF	PGSC0003DMT400000866	11	106	96	20	18	9	15	23	5	15.64	17.86	9.27	11.68	15.42	5.09
ORF311	uORF	PGSC0003DMT400000909	160	279	120	4	2	1	6	5	2	2.5	1.59	0.82	3.74	2.68	1.63
ORF312	uORF	PGSC0003DMT400000909	103	279	177	6	2	4	9	8	2	2.55	1.08	2.24	3.8	2.91	1.1
ORF313	uORF	PGSC0003DMT400000909	12	305	294	12	4	5	11	12	3	3.07	1.3	1.68	2.8	2.63	1
ORF314	uORF	PGSC0003DMT400000922	45	116	72	0	0	0	0	0	0	0	0	0	0	0	0
ORF315	uORF	PGSC0003DMT400000935	284	397	114	5	7	11	14	19	8	3.29	5.85	9.55	9.18	10.73	6.86
ORF316	uORF	PGSC0003DMT400000935	426	503	78	0	1	3	5	2	0	0	1.22	3.8	4.79	1.65	0
ORF317	uORF	PGSC0003DMT400000935	651	713	63	2	2	4	2	3	2	2.38	3.02	6.28	2.37	3.06	3.1
ORF318	uORF	PGSC0003DMT400000935	897	974	78	13	6	10	27	19	8	12.52	7.33	12.68	25.88	15.68	10.03
ORF319	uORF	PGSC0003DMT400000935	834	974	141	14	10	10	29	25	15	7.46	6.75	7.02	15.38	11.41	10.4
ORF320	uORF	PGSC0003DMT400000935	749	994	246	23	14	23	54	48	31	7.02	5.42	9.25	16.41	12.56	12.32
ORF321	uORF	PGSC0003DMT400000935	1025	1099	75	0	0	0	0	0	0	0	0	0	0	0	0
ORF322	uORF	PGSC0003DMT400000935	1127	1231	105	0	0	0	0	0	0	0	0	0	0	0	0
ORF323	uORF	PGSC0003DMT400000951	21	89	69	0	0	1	0	0	0	0	0	1.43	0	0	0
ORF324	uORF	PGSC0003DMT400000956	187	306	120	0	0	0	0	0	0	0	0	0	0	0	0
ORF325	uORF	PGSC0003DMT400000976	81	143	63	0	0	0	0	0	0	0	0	0	0	0	0
ORF326	uORF	PGSC0003DMT400000976	57	143	87	0	0	0	0	0	0	0	0	0	0	0	0
ORF327	uORF	PGSC0003DMT400000976	51	143	93	0	0	0	0	0	0	0	0	0	0	0	0
ORF328	uORF	PGSC0003DMT400000976	48	143	96	0	0	0	0	0	0	0	0	0	0	0	0
ORF329	uORF	PGSC0003DMT400000989	156	254	99	0	0	1	1	1	1	0	0	1	0.76	0.65	0.99
ORF330	uORF	PGSC0003DMT400000989	363	440	78	2	0	0	0	9	2	1.93	0	0	0	7.43	2.51
ORF331	uORF	PGSC0003DMT400000989	339	440	102	3	0	0	0	12	2	2.21	0	0	0	7.57	1.92
ORF332	uORF	PGSC0003DMT400000989	379	456	78	0	0	0	0	0	1	0	0	0	0	0	1.25
ORF333	uORF	PGSC0003DMT400000989	319	456	138	3	0	0	0	13	2	1.63	0	0	0	6.06	1.42
ORF334	uORF	PGSC0003DMT400000989	307	456	150	3	0	0	0	13	2	1.5	0	0	0	5.58	1.3
ORF335	uORF	PGSC0003DMT400000989	238	456	219	3	0	0	0	13	3	1.03	0	0	0	3.82	1.34
ORF336	uORF	PGSC0003DMT400000989	699	791	93	4	4	1	1	8	3	3.23	4.1	1.06	0.8	5.54	3.15
ORF337	uORF	PGSC0003DMT400001032	6	74	69	0	0	0	0	0	0	0	0	0	0	0	0
ORF338	uORF	PGSC0003DMT400001035	28	132	105	1	1	0	0	0	0	0.72	0.91	0	0	0	0
ORF339	uORF	PGSC0003DMT400001046	6	83	78	0	0	0	1	0	0	0	0	0	0.96	0	0
ORF340	uORF	PGSC0003DMT400001046	108	173	66	0	0	0	0	0	0	0	0	0	0	0	0
ORF341	uORF	PGSC0003DMT400001046	128	247	120	0	0	0	0	0	0	0	0	0	0	0	0
ORF342	uORF	PGSC0003DMT400001046	272	337	66	1	2	4	2	1	0	1.14	2.89	6	2.27	0.98	0
ORF343	uORF	PGSC0003DMT400001046	562	630	69	0	0	0	0	0	0	0	0	0	0	0	0
ORF344	uORF	PGSC0003DMT400001046	541	630	90	0	0	0	0	0	0	0	0	0	0	0	0
ORF345	uORF	PGSC0003DMT400001050	50	115	66	0	0	0	0	0	0	0	0	0	0	0	0
ORF346	uORF	PGSC0003DMT400001050	227	313	87	0	0	0	2	0	0	0	0	0	1.72	0	0
ORF347	uORF	PGSC0003DMT400001050	750	839	90	0	1	0	2	0	0	0	1.06	0	1.66	0	0
ORF348	uORF	PGSC0003DMT400001050	657	839	183	0	1	0	4	0	0	0	0.52	0	1.63	0	0
ORF349	uORF	PGSC0003DMT400001050	1054	1140	87	10	12	10	8	13	8	8.63	13.14	11.37	6.88	9.62	8.99
ORF350	uORF	PGSC0003DMT400001054	118	195	78	3	1	3	5	7	0	2.89	1.22	3.8	4.79	5.78	0
ORF351	uORF	PGSC0003DMT400001054	245	382	138	0	0	0	1	1	2	0	0	0	0.54	0.47	1.42
ORF352	uORF	PGSC0003DMT400001071	27	101	75	6	6	7	9	6	4	6.01	7.62	9.23	8.97	5.15	5.21
ORF353	uORF	PGSC0003DMT400001071	21	101	81	6	6	7	9	6	4	5.56	7.06	8.55	8.31	4.77	4.83
ORF354	uORF	PGSC0003DMT400001073	65	133	69	0	0	0	0	0	0	0	0	0	0	0	0
ORF355	uORF	PGSC0003DMT400001073	530	604	75	1	0	0	0	0	0	1	0	0	0	0	0
ORF356	uORF	PGSC0003DMT400001073	436	633	198	1	0	0	0	0	1	0.38	0	0	0	0	0.49
ORF357	uORF	PGSC0003DMT400001073	310	633	324	1	0	0	0	0	1	0.23	0	0	0	0	0.3
ORF358	uORF	PGSC0003DMT400001073	283	633	351	1	0	0	0	0	1	0.21	0	0	0	0	0.28
ORF359	uORF	PGSC0003DMT400001073	244	633	390	1	0	0	0	0	3	0.19	0	0	0	0	0.75
ORF360	uORF	PGSC0003DMT400001073	235	633	399	2	0	0	0	0	3	0.38	0	0	0	0	0.74
ORF361	uORF	PGSC0003DMT400001073	229	633	405	2	1	0	0	0	3	0.37	0.24	0	0	0	0.72
ORF362	uORF	PGSC0003DMT400001073	668	781	114	0	0	0	0	0	0	0	0	0	0	0	0
ORF363	uORF	PGSC0003DMT400001073	626	781	156	0	0	0	0	0	0	0	0	0	0	0	0
ORF364	uORF	PGSC0003DMT400001073	732	845	114	0	0	0	0	0	0	0	0	0	0	0	0
ORF365	uORF	PGSC0003DMT400001073	723	845	123	0	0	0	0	0	0	0	0	0	0	0	0
ORF366	uORF	PGSC0003DMT400001073	883	1020	138	0	0	0	0	0	0	0	0	0	0	0	0
ORF367	uORF	PGSC0003DMT400001073	1152	1220	69	0	1	0	0	2	0	0	1.38	0	0	1.87	0
ORF368	uORF	PGSC0003DMT400001073	1304	1408	105	0	0	0	0	0	0	0	0	0	0	0	0
ORF369	uORF	PGSC0003DMT400001076	10	75	66	0	0	0	0	0	0	0	0	0	0	0	0
ORF370	uORF	PGSC0003DMT400001082	239	307	69	0	0	0	1	0	0	0	0	0	1.08	0	0
ORF371	uORF	PGSC0003DMT400001086	101	181	81	3	1	0	0	2	3	2.78	1.18	0	0	1.59	3.62
ORF372	uORF	PGSC0003DMT400001089	97	231	135	0	0	0	0	0	0	0	0	0	0	0	0
ORF373	uORF	PGSC0003DMT400001089	91	231	141	0	0	0	0	0	0	0	0	0	0	0	0
ORF374	uORF	PGSC0003DMT400001144	744	815	72	0	0	0	0	0	1	0	0	0	0	0	1.36
ORF375	uORF	PGSC0003DMT400001144	766	855	90	0	0	0	0	0	1	0	0	0	0	0	1.09
ORF376	uORF	PGSC0003DMT400001154	230	334	105	0	0	0	0	1	0	0	0	0	0	0.61	0
ORF377	uORF	PGSC0003DMT400001154	125	334	210	0	0	0	2	2	0	0	0	0	0.71	0.61	0
ORF378	uORF	PGSC0003DMT400001154	466	528	63	0	0	0	0	0	0	0	0	0	0	0	0
ORF379	uORF	PGSC0003DMT400001154	1155	1259	105	0	1	1	0	1	0	0	0.91	0.94	0	0.61	0
ORF380	uORF	PGSC0003DMT400001154	1246	1323	78	0	1	2	0	0	0	0	1.22	2.54	0	0	0
ORF381	uORF	PGSC0003DMT400001179	155	217	63	5	5	2	0	1	0	5.96	7.56	3.14	0	1.02	0
ORF382	uORF	PGSC0003DMT400001179	198	260	63	6	5	2	0	3	0	7.15	7.56	3.14	0	3.06	0
ORF383	uORF	PGSC0003DMT400001219	162	269	108	7	0	1	4	4	3	4.87	0	0.92	2.77	2.38	2.72
ORF384	uORF	PGSC0003DMT400001227	227	301	75	0	0	0	4	4	2	0	0	0	3.99	3.43	2.61
ORF385	uORF	PGSC0003DMT400001250	11	112	102	838	416	493	474	481	731	616.94	388.45	478.16	347.5	303.46	700.68
ORF386	uORF	PGSC0003DMT400001250	259	324	66	0	0	0	0	0	0	0	0	0	0	0	0
ORF387	uORF	PGSC0003DMT400001251	121	186	66	0	0	0	0	0	0	0	0	0	0	0	0
ORF388	uORF	PGSC0003DMT400001255	416	490	75	0	1	0	0	0	0	0	1.27	0	0	0	0
ORF389	uORF	PGSC0003DMT400001255	335	490	156	1	1	0	0	0	0	0.48	0.61	0	0	0	0
ORF390	uORF	PGSC0003DMT400001255	293	490	198	2	1	0	0	0	0	0.76	0.48	0	0	0	0
ORF391	uORF	PGSC0003DMT400001255	493	579	87	2	0	1	1	0	0	1.73	0	1.14	0.86	0	0
ORF392	uORF	PGSC0003DMT400001255	481	579	99	2	1	1	1	0	0	1.52	0.96	1	0.76	0	0
ORF393	uORF	PGSC0003DMT400001255	439	579	141	2	1	1	1	0	0	1.07	0.68	0.7	0.53	0	0
ORF394	uORF	PGSC0003DMT400001255	409	579	171	2	1	1	1	0	0	0.88	0.56	0.58	0.44	0	0
ORF395	uORF	PGSC0003DMT400001255	256	579	324	4	1	1	1	0	0	0.93	0.29	0.31	0.23	0	0
ORF396	uORF	PGSC0003DMT400001255	205	579	375	4	1	1	1	0	0	0.8	0.25	0.26	0.2	0	0
ORF397	uORF	PGSC0003DMT400001261	95	166	72	0	0	0	0	0	0	0	0	0	0	0	0
ORF398	uORF	PGSC0003DMT400001288	431	535	105	1	0	2	1	1	2	0.72	0	1.88	0.71	0.61	1.86
ORF399	uORF	PGSC0003DMT400001288	642	734	93	0	0	1	0	1	0	0	0	1.06	0	0.69	0
ORF400	uORF	PGSC0003DMT400001288	734	811	78	0	0	1	0	2	0	0	0	1.27	0	1.65	0
ORF401	uORF	PGSC0003DMT400001288	731	811	81	0	0	1	0	2	0	0	0	1.22	0	1.59	0
ORF402	uORF	PGSC0003DMT400001288	727	837	111	0	0	1	0	2	0	0	0	0.89	0	1.16	0
ORF403	uORF	PGSC0003DMT400001291	59	169	111	0	3	0	5	0	1	0	2.57	0	3.37	0	0.88
ORF404	uORF	PGSC0003DMT400001291	25	219	195	0	3	0	5	0	1	0	1.47	0	1.92	0	0.5
ORF405	uORF	PGSC0003DMT400001291	560	637	78	0	0	0	2	3	0	0	0	0	1.92	2.48	0
ORF406	uORF	PGSC0003DMT400001291	653	745	93	0	0	0	0	3	1	0	0	0	0	2.08	1.05
ORF407	uORF	PGSC0003DMT400001322	220	306	87	14	5	10	16	14	10	12.08	5.47	11.37	13.75	10.36	11.24
ORF408	uORF	PGSC0003DMT400001325	13	159	147	6	0	0	3	2	0	3.07	0	0	1.53	0.88	0
ORF409	uORF	PGSC0003DMT400001329	415	483	69	9	6	0	19	5	11	9.79	8.28	0	20.59	4.66	15.59
ORF410	uORF	PGSC0003DMT400001335	200	286	87	0	2	0	2	2	2	0	2.19	0	1.72	1.48	2.25
ORF411	uORF	PGSC0003DMT400001375	8	94	87	6	6	0	0	6	1	5.18	6.57	0	0	4.44	1.12
ORF412	uORF	PGSC0003DMT400001377	130	303	174	3	0	1	2	0	2	1.29	0	0.57	0.86	0	1.12
ORF413	uORF	PGSC0003DMT400001377	76	303	228	3	0	1	2	0	2	0.99	0	0.43	0.66	0	0.86
ORF414	uORF	PGSC0003DMT400001377	221	328	108	0	0	0	0	0	0	0	0	0	0	0	0
ORF415	uORF	PGSC0003DMT400001382	37	126	90	0	0	0	0	0	0	0	0	0	0	0	0
ORF416	uORF	PGSC0003DMT400001382	28	126	99	0	0	0	0	0	0	0	0	0	0	0	0
ORF417	uORF	PGSC0003DMT400001382	277	378	102	0	0	0	0	0	0	0	0	0	0	0	0
ORF418	uORF	PGSC0003DMT400001389	20	109	90	0	0	1	0	0	1	0	0	1.1	0	0	1.09
ORF419	uORF	PGSC0003DMT400001389	14	109	96	0	0	1	0	0	1	0	0	1.03	0	0	1.02
ORF420	uORF	PGSC0003DMT400001392	169	252	84	10	5	3	6	9	6	8.94	5.67	3.53	5.34	6.89	6.98
ORF421	uORF	PGSC0003DMT400001409	56	118	63	0	0	0	0	0	0	0	0	0	0	0	0
ORF422	uORF	PGSC0003DMT400001414	146	238	93	1	1	1	6	5	2	0.81	1.02	1.06	4.82	3.46	2.1
ORF423	uORF	PGSC0003DMT400001414	314	385	72	8	2	2	8	1	6	8.34	2.65	2.75	8.31	0.89	8.15
ORF424	uORF	PGSC0003DMT400001414	301	402	102	25	14	20	26	14	12	18.41	13.07	19.4	19.06	8.83	11.5
ORF425	uORF	PGSC0003DMT400001414	108	497	390	45	26	29	42	31	27	8.66	6.35	7.36	8.05	5.12	6.77
ORF426	uORF	PGSC0003DMT400001414	509	604	96	0	1	1	1	3	0	0	0.99	1.03	0.78	2.01	0
ORF427	uORF	PGSC0003DMT400001414	555	725	171	0	1	1	1	1	0	0	0.56	0.58	0.44	0.38	0
ORF428	uORF	PGSC0003DMT400001414	546	725	180	0	1	1	1	1	0	0	0.53	0.55	0.42	0.36	0
ORF429	uORF	PGSC0003DMT400001414	718	789	72	0	0	0	0	0	0	0	0	0	0	0	0
ORF430	uORF	PGSC0003DMT400001414	715	789	75	0	0	0	0	0	0	0	0	0	0	0	0
ORF431	uORF	PGSC0003DMT400001414	697	789	93	0	0	0	0	0	0	0	0	0	0	0	0
ORF432	uORF	PGSC0003DMT400001416	121	246	126	1	0	0	2	3	0	0.6	0	0	1.19	1.53	0
ORF433	uORF	PGSC0003DMT400001416	260	340	81	0	0	0	0	0	0	0	0	0	0	0	0
ORF434	uORF	PGSC0003DMT400001423	11	112	102	2	1	4	1	2	8	1.47	0.93	3.88	0.73	1.26	7.67
ORF435	uORF	PGSC0003DMT400001426	273	350	78	0	1	0	3	1	1	0	1.22	0	2.88	0.83	1.25
ORF436	uORF	PGSC0003DMT400001426	398	463	66	0	1	0	0	1	1	0	1.44	0	0	0.98	1.48
ORF437	uORF	PGSC0003DMT400001426	365	463	99	1	1	0	0	1	1	0.76	0.96	0	0	0.65	0.99
ORF438	uORF	PGSC0003DMT400001428	54	131	78	8	1	8	6	12	6	7.7	1.22	10.15	5.75	9.9	7.52
ORF439	uORF	PGSC0003DMT400001428	284	358	75	127	69	80	101	126	73	127.16	87.63	105.52	100.7	108.11	95.16
ORF440	uORF	PGSC0003DMT400001428	464	550	87	65	35	58	54	71	36	56.1	38.32	65.95	46.41	52.52	40.46
ORF441	uORF	PGSC0003DMT400001428	484	639	156	151	54	72	110	182	104	72.69	32.97	45.66	52.73	75.08	65.18
ORF442	uORF	PGSC0003DMT400001428	620	703	84	18	14	10	12	12	10	16.09	15.87	11.78	10.68	9.19	11.64
ORF443	uORF	PGSC0003DMT400001428	722	799	78	29	10	11	12	28	13	27.92	12.21	13.95	11.5	23.1	16.29
ORF444	uORF	PGSC0003DMT400001428	1013	1156	144	1	0	3	1	0	1	0.52	0	2.06	0.52	0	0.68
ORF445	uORF	PGSC0003DMT400001428	1107	1199	93	0	0	1	1	0	0	0	0	1.06	0.8	0	0
ORF446	uORF	PGSC0003DMT400001428	1080	1199	120	0	0	2	1	0	0	0	0	1.65	0.62	0	0
ORF447	uORF	PGSC0003DMT400001428	1050	1199	150	1	0	3	1	0	1	0.5	0	1.98	0.5	0	0.65
ORF448	uORF	PGSC0003DMT400001428	1178	1252	75	0	0	0	1	0	0	0	0	0	1	0	0
ORF449	uORF	PGSC0003DMT400001428	1309	1386	78	2	0	1	2	1	0	1.93	0	1.27	1.92	0.83	0
ORF450	uORF	PGSC0003DMT400001428	1410	1547	138	7	5	5	5	6	4	3.81	3.45	3.58	2.71	2.8	2.83
ORF451	uORF	PGSC0003DMT400001428	1498	1569	72	2	2	1	3	5	0	2.09	2.65	1.37	3.12	4.47	0
ORF452	uORF	PGSC0003DMT400001428	1548	1628	81	4	3	2	7	5	1	3.71	3.53	2.44	6.46	3.97	1.21
ORF453	uORF	PGSC0003DMT400001428	1716	1814	99	1	0	0	1	0	1	0.76	0	0	0.76	0	0.99
ORF454	uORF	PGSC0003DMT400001428	1792	1872	81	4	1	0	1	1	4	3.71	1.18	0	0.92	0.79	4.83
ORF455	uORF	PGSC0003DMT400001437	144	254	111	6	4	0	2	6	3	4.06	3.43	0	1.35	3.48	2.64
ORF456	uORF	PGSC0003DMT400001437	126	254	129	6	4	0	2	6	3	3.49	2.95	0	1.16	2.99	2.27
ORF457	uORF	PGSC0003DMT400001460	36	122	87	1	0	0	1	1	1	0.86	0	0	0.86	0.74	1.12
ORF458	uORF	PGSC0003DMT400001460	22	126	105	1	0	0	1	1	1	0.72	0	0	0.71	0.61	0.93
ORF459	uORF	PGSC0003DMT400001460	10	126	117	1	0	0	1	1	1	0.64	0	0	0.64	0.55	0.84
ORF460	uORF	PGSC0003DMT400001464	77	166	90	4	3	2	10	5	2	3.34	3.17	2.2	8.31	3.58	2.17
ORF461	uORF	PGSC0003DMT400001464	74	166	93	4	3	2	10	5	2	3.23	3.07	2.13	8.04	3.46	2.1
ORF462	uORF	PGSC0003DMT400001464	62	166	105	4	3	2	10	5	2	2.86	2.72	1.88	7.12	3.06	1.86
ORF463	uORF	PGSC0003DMT400001464	47	166	120	4	3	2	10	5	2	2.5	2.38	1.65	6.23	2.68	1.63
ORF464	uORF	PGSC0003DMT400001465	193	288	96	0	0	0	1	1	0	0	0	0	0.78	0.67	0
ORF465	uORF	PGSC0003DMT400001465	237	308	72	0	2	0	3	1	0	0	2.65	0	3.12	0.89	0
ORF466	uORF	PGSC0003DMT400001465	405	476	72	3	0	5	5	3	3	3.13	0	6.87	5.19	2.68	4.07
ORF467	uORF	PGSC0003DMT400001470	92	220	129	0	0	8	23	6	3	0	0	6.14	13.33	2.99	2.27
ORF468	uORF	PGSC0003DMT400001488	119	217	99	5	0	5	2	2	3	3.79	0	5	1.51	1.3	2.96
ORF469	uORF	PGSC0003DMT400001495	262	333	72	0	0	0	0	0	0	0	0	0	0	0	0
ORF470	uORF	PGSC0003DMT400001512	181	261	81	7	9	7	9	12	3	6.49	10.58	8.55	8.31	9.53	3.62
ORF471	uORF	PGSC0003DMT400001513	164	304	141	6	2	4	4	4	2	3.2	1.35	2.81	2.12	1.83	1.39
ORF472	uORF	PGSC0003DMT400001522	107	247	141	0	1	5	4	1	1	0	0.68	3.51	2.12	0.46	0.69
ORF473	uORF	PGSC0003DMT400001522	497	610	114	0	0	0	0	0	0	0	0	0	0	0	0
ORF474	uORF	PGSC0003DMT400001525	18	158	141	0	3	2	2	1	0	0	2.03	1.4	1.06	0.46	0
ORF475	uORF	PGSC0003DMT400001539	164	226	63	1	1	1	3	1	0	1.19	1.51	1.57	3.56	1.02	0
ORF476	uORF	PGSC0003DMT400001548	11	115	105	32	17	17	23	11	6	22.89	15.42	16.02	16.38	6.74	5.59
ORF477	uORF	PGSC0003DMT400001567	142	207	66	0	0	0	1	0	1	0	0	0	1.13	0	1.48
ORF478	uORF	PGSC0003DMT400001567	67	207	141	0	0	0	1	0	1	0	0	0	0.53	0	0.69
ORF479	uORF	PGSC0003DMT400001593	24	92	69	1	0	0	1	2	1	1.09	0	0	1.08	1.87	1.42
ORF480	uORF	PGSC0003DMT400001599	155	229	75	0	0	0	0	0	0	0	0	0	0	0	0
ORF481	uORF	PGSC0003DMT400001599	125	229	105	0	0	0	0	0	0	0	0	0	0	0	0
ORF482	uORF	PGSC0003DMT400001599	271	435	165	0	3	1	6	0	0	0	1.73	0.6	2.72	0	0
ORF483	uORF	PGSC0003DMT400001599	178	435	258	0	3	1	6	0	0	0	1.11	0.38	1.74	0	0
ORF484	uORF	PGSC0003DMT400001599	97	435	339	0	3	1	6	0	0	0	0.84	0.29	1.32	0	0
ORF485	uORF	PGSC0003DMT400001614	179	511	333	17	13	21	48	19	15	3.83	3.72	6.24	10.78	3.67	4.4
ORF486	uORF	PGSC0003DMT400001614	195	527	333	17	13	21	48	19	15	3.83	3.72	6.24	10.78	3.67	4.4
ORF487	uORF	PGSC0003DMT400001614	183	527	345	17	13	21	48	19	15	3.7	3.59	6.02	10.4	3.54	4.25
ORF488	uORF	PGSC0003DMT400001615	112	177	66	0	3	2	1	2	1	0	4.33	3	1.13	1.95	1.48
ORF489	uORF	PGSC0003DMT400001620	502	567	66	0	0	0	1	2	0	0	0	0	1.13	1.95	0
ORF490	uORF	PGSC0003DMT400001620	676	786	111	1	0	1	0	0	0	0.68	0	0.89	0	0	0
ORF491	uORF	PGSC0003DMT400001620	673	786	114	1	0	1	0	0	0	0.66	0	0.87	0	0	0
ORF492	uORF	PGSC0003DMT400001620	865	948	84	2	2	2	0	1	0	1.79	2.27	2.36	0	0.77	0
ORF493	uORF	PGSC0003DMT400001620	808	948	141	2	2	2	0	1	0	1.07	1.35	1.4	0	0.46	0
ORF494	uORF	PGSC0003DMT400001620	1063	1206	144	1	4	0	2	2	0	0.52	2.65	0	1.04	0.89	0
ORF495	uORF	PGSC0003DMT400001620	1528	1590	63	3	4	1	7	4	3	3.58	6.05	1.57	8.31	4.09	4.66
ORF496	uORF	PGSC0003DMT400001620	1501	1590	90	3	4	1	9	5	3	2.5	4.23	1.1	7.48	3.58	3.26
ORF497	uORF	PGSC0003DMT400001620	1495	1590	96	3	4	1	9	5	3	2.35	3.97	1.03	7.01	3.35	3.06
ORF498	uORF	PGSC0003DMT400001644	148	225	78	0	0	1	0	0	0	0	0	1.27	0	0	0
ORF499	uORF	PGSC0003DMT400001644	343	477	135	0	1	0	4	4	2	0	0.71	0	2.22	1.91	1.45
ORF500	uORF	PGSC0003DMT400001644	510	701	192	2	0	0	0	0	0	0.78	0	0	0	0	0
ORF501	uORF	PGSC0003DMT400001644	754	816	63	1	0	3	0	4	0	1.19	0	4.71	0	4.09	0
ORF502	uORF	PGSC0003DMT400001644	954	1016	63	0	0	0	1	0	0	0	0	0	1.19	0	0
ORF503	uORF	PGSC0003DMT400001644	951	1016	66	0	0	0	1	0	0	0	0	0	1.13	0	0
ORF504	uORF	PGSC0003DMT400001644	936	1016	81	0	0	0	1	0	0	0	0	0	0.92	0	0
ORF505	uORF	PGSC0003DMT400001644	1154	1249	96	1	0	0	1	0	0	0.78	0	0	0.78	0	0
ORF506	uORF	PGSC0003DMT400001644	1350	1421	72	1	5	2	1	2	0	1.04	6.61	2.75	1.04	1.79	0
ORF507	uORF	PGSC0003DMT400001644	1906	2106	201	10	2	3	6	5	11	3.74	0.95	1.48	2.23	1.6	5.35
ORF508	uORF	PGSC0003DMT400001651	219	317	99	1	1	0	0	1	0	0.76	0.96	0	0	0.65	0
ORF509	uORF	PGSC0003DMT400001651	292	366	75	0	0	0	0	2	1	0	0	0	0	1.72	1.3
ORF510	uORF	PGSC0003DMT400001651	274	366	93	1	0	0	0	2	1	0.81	0	0	0	1.38	1.05
ORF511	uORF	PGSC0003DMT400001651	399	494	96	1	0	0	0	2	0	0.78	0	0	0	1.34	0
ORF512	uORF	PGSC0003DMT400001651	1001	1096	96	0	0	0	0	0	0	0	0	0	0	0	0
ORF513	uORF	PGSC0003DMT400001651	989	1096	108	0	0	0	0	0	0	0	0	0	0	0	0
ORF514	uORF	PGSC0003DMT400001651	970	1128	159	0	0	0	0	0	0	0	0	0	0	0	0
ORF515	uORF	PGSC0003DMT400001651	1171	1245	75	0	0	0	0	0	0	0	0	0	0	0	0
ORF516	uORF	PGSC0003DMT400001662	351	413	63	3	0	4	2	2	2	3.58	0	6.28	2.37	2.04	3.1
ORF517	uORF	PGSC0003DMT400001662	532	624	93	1	1	0	1	4	0	0.81	1.02	0	0.8	2.77	0
ORF518	uORF	PGSC0003DMT400001662	511	624	114	1	1	0	1	4	0	0.66	0.84	0	0.66	2.26	0
ORF519	uORF	PGSC0003DMT400001668	69	149	81	0	0	0	0	0	1	0	0	0	0	0	1.21
ORF520	uORF	PGSC0003DMT400001675	8	178	171	1	0	2	3	6	4	0.44	0	1.16	1.31	2.26	2.29
ORF521	uORF	PGSC0003DMT400001675	307	381	75	7	1	1	2	6	4	7.01	1.27	1.32	1.99	5.15	5.21
ORF522	uORF	PGSC0003DMT400001675	292	381	90	7	1	1	2	6	4	5.84	1.06	1.1	1.66	4.29	4.35
ORF523	uORF	PGSC0003DMT400001675	587	703	117	13	14	19	35	28	11	8.34	11.4	16.07	22.37	15.4	9.19
ORF524	uORF	PGSC0003DMT400001675	549	737	189	15	14	19	37	28	12	5.96	7.06	9.95	14.64	9.53	6.21
ORF525	uORF	PGSC0003DMT400001675	390	737	348	94	61	82	132	150	90	20.28	16.7	23.31	28.36	27.74	25.29
ORF526	uORF	PGSC0003DMT400001675	285	737	453	100	62	83	132	155	93	16.58	13.04	18.13	21.79	22.02	20.07
ORF527	uORF	PGSC0003DMT400001675	715	780	66	0	0	0	0	0	0	0	0	0	0	0	0
ORF528	uORF	PGSC0003DMT400001675	688	780	93	0	0	0	0	0	0	0	0	0	0	0	0
ORF529	uORF	PGSC0003DMT400001675	802	870	69	1	1	0	0	1	1	1.09	1.38	0	0	0.93	1.42
ORF530	uORF	PGSC0003DMT400001675	799	870	72	1	1	0	0	1	1	1.04	1.32	0	0	0.89	1.36
ORF531	uORF	PGSC0003DMT400001675	780	902	123	1	1	0	0	1	1	0.61	0.77	0	0	0.52	0.79
ORF532	uORF	PGSC0003DMT400001675	946	1032	87	0	0	0	0	0	2	0	0	0	0	0	2.25
ORF533	uORF	PGSC0003DMT400001686	85	186	102	0	0	1	0	0	0	0	0	0.97	0	0	0
ORF534	uORF	PGSC0003DMT400001686	105	236	132	0	0	1	1	1	0	0	0	0.75	0.57	0.49	0
ORF535	uORF	PGSC0003DMT400001686	413	520	108	0	0	0	0	0	0	0	0	0	0	0	0
ORF536	uORF	PGSC0003DMT400001686	350	520	171	0	0	0	0	0	0	0	0	0	0	0	0
ORF537	uORF	PGSC0003DMT400001686	341	520	180	0	0	0	0	0	0	0	0	0	0	0	0
ORF538	uORF	PGSC0003DMT400001686	868	948	81	0	0	0	0	0	0	0	0	0	0	0	0
ORF539	uORF	PGSC0003DMT400001686	814	948	135	0	0	0	0	0	0	0	0	0	0	0	0
ORF540	uORF	PGSC0003DMT400001686	709	948	240	0	0	0	0	0	0	0	0	0	0	0	0
ORF541	uORF	PGSC0003DMT400001686	619	948	330	0	0	0	0	0	0	0	0	0	0	0	0
ORF542	uORF	PGSC0003DMT400001686	514	948	435	0	0	0	0	0	0	0	0	0	0	0	0
ORF543	uORF	PGSC0003DMT400001686	1124	1204	81	0	0	0	0	0	0	0	0	0	0	0	0
ORF544	uORF	PGSC0003DMT400001686	1489	1608	120	0	0	0	1	0	0	0	0	0	0.62	0	0
ORF545	uORF	PGSC0003DMT400001686	1480	1608	129	0	0	0	1	0	0	0	0	0	0.58	0	0
ORF546	uORF	PGSC0003DMT400001686	1426	1608	183	0	0	0	1	0	0	0	0	0	0.41	0	0
ORF547	uORF	PGSC0003DMT400001686	1926	1994	69	2	2	0	4	0	0	2.18	2.76	0	4.33	0	0
ORF548	uORF	PGSC0003DMT400001686	1994	2071	78	4	3	5	1	3	0	3.85	3.66	6.34	0.96	2.48	0
ORF549	uORF	PGSC0003DMT400001686	1985	2071	87	4	3	5	1	3	0	3.45	3.28	5.69	0.86	2.22	0
ORF550	uORF	PGSC0003DMT400001701	260	325	66	0	0	1	0	1	0	0	0	1.5	0	0.98	0
ORF551	uORF	PGSC0003DMT400001701	244	348	105	0	0	1	0	3	0	0	0	0.94	0	1.84	0
ORF552	uORF	PGSC0003DMT400001701	356	466	111	5	1	7	5	6	7	3.38	0.86	6.24	3.37	3.48	6.17
ORF553	uORF	PGSC0003DMT400001747	24	95	72	0	0	0	0	0	0	0	0	0	0	0	0
ORF554	uORF	PGSC0003DMT400001747	174	404	231	0	0	0	1	4	0	0	0	0	0.32	1.11	0
ORF555	uORF	PGSC0003DMT400001747	111	404	294	0	0	0	1	4	0	0	0	0	0.25	0.88	0
ORF556	uORF	PGSC0003DMT400001747	486	623	138	0	0	0	0	0	0	0	0	0	0	0	0
ORF557	uORF	PGSC0003DMT400001747	833	898	66	0	0	0	0	0	0	0	0	0	0	0	0
ORF558	uORF	PGSC0003DMT400001747	877	957	81	0	0	0	0	0	0	0	0	0	0	0	0
ORF559	uORF	PGSC0003DMT400001747	820	957	138	0	0	0	0	0	0	0	0	0	0	0	0
ORF560	uORF	PGSC0003DMT400001747	796	957	162	0	0	0	0	0	0	0	0	0	0	0	0
ORF561	uORF	PGSC0003DMT400001772	3	107	105	4	1	1	2	19	2	2.86	0.91	0.94	1.42	11.64	1.86
ORF562	uORF	PGSC0003DMT400001782	37	99	63	1	2	0	0	2	2	1.19	3.02	0	0	2.04	3.1
ORF563	uORF	PGSC0003DMT400001782	210	272	63	46	29	16	26	27	22	54.83	43.84	25.12	30.86	27.58	34.14
ORF564	uORF	PGSC0003DMT400001782	198	272	75	46	29	16	26	27	22	46.06	36.83	21.1	25.92	23.17	28.68
ORF565	uORF	PGSC0003DMT400001782	186	272	87	46	33	16	26	27	22	39.7	36.13	18.19	22.35	19.97	24.72
ORF566	uORF	PGSC0003DMT400001782	313	390	78	26	10	13	15	29	11	25.03	12.21	16.49	14.38	23.93	13.79
ORF567	uORF	PGSC0003DMT400001782	407	571	165	24	21	25	25	37	20	10.92	12.12	14.99	11.33	14.43	11.85
ORF568	uORF	PGSC0003DMT400001782	332	571	240	47	30	35	39	64	31	14.71	11.91	14.43	12.15	17.16	12.63
ORF569	uORF	PGSC0003DMT400001782	320	571	252	47	30	35	39	64	31	14.01	11.34	13.74	11.57	16.34	12.03
ORF570	uORF	PGSC0003DMT400001782	167	571	405	102	64	55	70	97	54	18.91	15.05	13.43	12.92	15.41	13.04
ORF571	uORF	PGSC0003DMT400001782	617	730	114	1	0	0	3	1	0	0.66	0	0	1.97	0.56	0
ORF572	uORF	PGSC0003DMT400001782	703	780	78	2	0	0	0	0	0	1.93	0	0	0	0	0
ORF573	uORF	PGSC0003DMT400001782	948	1010	63	16	16	12	32	45	10	19.07	24.19	18.84	37.98	45.97	15.52
ORF574	uORF	PGSC0003DMT400001782	1105	1179	75	51	40	49	85	89	49	51.06	50.8	64.63	84.75	76.36	63.88
ORF575	uORF	PGSC0003DMT400001782	1133	1330	198	90	50	65	119	101	58	34.13	24.05	32.48	44.94	32.83	28.64
ORF576	uORF	PGSC0003DMT400001782	1007	1330	324	180	77	129	225	265	135	41.72	22.64	39.39	51.93	52.63	40.74
ORF577	uORF	PGSC0003DMT400001782	1459	1530	72	0	0	0	0	0	0	0	0	0	0	0	0
ORF578	uORF	PGSC0003DMT400001782	1450	1530	81	0	0	0	0	0	0	0	0	0	0	0	0
ORF579	uORF	PGSC0003DMT400001786	148	225	78	0	0	0	0	2	3	0	0	0	0	1.65	3.76
ORF580	uORF	PGSC0003DMT400001786	324	416	93	0	0	0	0	1	0	0	0	0	0	0.69	0
ORF581	uORF	PGSC0003DMT400001786	222	416	195	0	0	1	0	3	1	0	0	0.51	0	0.99	0.5
ORF582	uORF	PGSC0003DMT400001786	87	416	330	1	0	1	1	7	5	0.23	0	0.3	0.23	1.37	1.48
ORF583	uORF	PGSC0003DMT400001786	33	416	384	1	0	1	1	7	5	0.2	0	0.26	0.19	1.17	1.27
ORF584	uORF	PGSC0003DMT400001793	235	354	120	0	0	0	0	0	1	0	0	0	0	0	0.81
ORF585	uORF	PGSC0003DMT400001793	296	367	72	0	0	0	0	0	1	0	0	0	0	0	1.36
ORF586	uORF	PGSC0003DMT400001793	510	617	108	0	0	0	0	0	0	0	0	0	0	0	0
ORF587	uORF	PGSC0003DMT400001793	735	809	75	0	0	0	0	2	0	0	0	0	0	1.72	0
ORF588	uORF	PGSC0003DMT400001793	854	976	123	0	0	0	0	0	0	0	0	0	0	0	0
ORF589	uORF	PGSC0003DMT400001793	973	1044	72	0	0	0	0	0	0	0	0	0	0	0	0
ORF590	uORF	PGSC0003DMT400001802	612	680	69	2	0	2	7	3	1	2.18	0	2.87	7.59	2.8	1.42
ORF591	uORF	PGSC0003DMT400001802	993	1058	66	0	1	0	0	0	0	0	1.44	0	0	0	0
ORF592	uORF	PGSC0003DMT400001802	960	1058	99	2	3	1	1	3	1	1.52	2.89	1	0.76	1.95	0.99
ORF593	uORF	PGSC0003DMT400001802	1058	1120	63	0	1	1	0	0	0	0	1.51	1.57	0	0	0
ORF594	uORF	PGSC0003DMT400001802	1055	1120	66	0	1	1	0	0	0	0	1.44	1.5	0	0	0
ORF595	uORF	PGSC0003DMT400001802	698	1120	423	11	5	3	6	7	4	1.95	1.13	0.7	1.06	1.06	0.92
ORF596	uORF	PGSC0003DMT400001802	695	1120	426	11	5	3	6	7	4	1.94	1.12	0.7	1.05	1.06	0.92
ORF597	uORF	PGSC0003DMT400001802	1077	1139	63	0	0	1	0	0	0	0	0	1.57	0	0	0
ORF598	uORF	PGSC0003DMT400001810	20	94	75	0	0	0	0	0	0	0	0	0	0	0	0
ORF599	uORF	PGSC0003DMT400001810	138	224	87	0	0	0	0	0	1	0	0	0	0	0	1.12
ORF600	uORF	PGSC0003DMT400001856	135	260	126	5	1	0	2	0	0	2.98	0.76	0	1.19	0	0
ORF601	uORF	PGSC0003DMT400001917	252	326	75	1	1	1	9	2	0	1	1.27	1.32	8.97	1.72	0
ORF602	uORF	PGSC0003DMT400001917	368	457	90	1	2	5	10	6	2	0.83	2.12	5.5	8.31	4.29	2.17
ORF603	uORF	PGSC0003DMT400001917	365	457	93	1	2	5	10	6	2	0.81	2.05	5.32	8.04	4.15	2.1
ORF604	uORF	PGSC0003DMT400001917	832	1002	171	2	0	2	6	0	3	0.88	0	1.16	2.62	0	1.72
ORF605	uORF	PGSC0003DMT400001917	823	1002	180	2	0	2	6	0	3	0.83	0	1.1	2.49	0	1.63
ORF606	uORF	PGSC0003DMT400001917	805	1002	198	2	0	2	6	0	3	0.76	0	1	2.27	0	1.48
ORF607	uORF	PGSC0003DMT400001917	730	1002	273	4	0	3	7	1	5	1.1	0	1.09	1.92	0.24	1.79
ORF608	uORF	PGSC0003DMT400001917	670	1002	333	5	0	7	13	4	6	1.13	0	2.08	2.92	0.77	1.76
ORF609	uORF	PGSC0003DMT400001917	924	1019	96	0	0	0	3	0	0	0	0	0	2.34	0	0
ORF610	uORF	PGSC0003DMT400001917	1067	1132	66	0	0	0	0	0	0	0	0	0	0	0	0
ORF611	uORF	PGSC0003DMT400001917	1071	1166	96	0	0	0	0	0	0	0	0	0	0	0	0
ORF612	uORF	PGSC0003DMT400001917	1177	1275	99	0	0	4	2	5	4	0	0	4	1.51	3.25	3.95
ORF613	uORF	PGSC0003DMT400001917	1327	1464	138	1	0	0	1	6	1	0.54	0	0	0.54	2.8	0.71
ORF614	uORF	PGSC0003DMT400001917	1461	1526	66	0	0	3	1	0	3	0	0	4.5	1.13	0	4.44
ORF615	uORF	PGSC0003DMT400001937	47	244	198	10	1	6	16	6	2	3.79	0.48	3	6.04	1.95	0.99
ORF616	uORF	PGSC0003DMT400001940	322	393	72	44	32	31	39	52	17	45.89	42.33	42.59	40.5	46.48	23.08
ORF617	uORF	PGSC0003DMT400001940	319	393	75	44	32	31	39	52	17	44.05	40.64	40.89	38.88	44.62	22.16
ORF618	uORF	PGSC0003DMT400001940	409	477	69	43	30	30	54	49	20	46.8	41.41	43.01	58.52	45.7	28.34
ORF619	uORF	PGSC0003DMT400001940	505	594	90	24	8	10	29	28	13	20.02	8.47	10.99	24.1	20.02	14.12
ORF620	uORF	PGSC0003DMT400001940	264	605	342	137	85	84	150	153	53	30.08	23.67	24.3	32.8	28.79	15.15
ORF621	uORF	PGSC0003DMT400001940	718	834	117	1	0	1	3	5	0	0.64	0	0.85	1.92	2.75	0
ORF622	uORF	PGSC0003DMT400001940	738	848	111	1	0	1	3	5	0	0.68	0	0.89	2.02	2.9	0
ORF623	uORF	PGSC0003DMT400001940	861	962	102	7	2	1	10	1	2	5.15	1.87	0.97	7.33	0.63	1.92
ORF624	uORF	PGSC0003DMT400001940	865	993	129	9	3	1	10	1	4	5.24	2.22	0.77	5.8	0.5	3.03
ORF625	uORF	PGSC0003DMT400001940	841	993	153	9	3	1	11	2	4	4.42	1.87	0.65	5.38	0.84	2.56
ORF626	uORF	PGSC0003DMT400001946	43	105	63	0	0	0	0	0	0	0	0	0	0	0	0
ORF627	uORF	PGSC0003DMT400001980	371	451	81	0	0	0	0	0	0	0	0	0	0	0	0
ORF628	uORF	PGSC0003DMT400001980	433	507	75	0	0	0	0	0	0	0	0	0	0	0	0
ORF629	uORF	PGSC0003DMT400002002	53	115	63	0	0	0	0	0	1	0	0	0	0	0	1.55
ORF630	uORF	PGSC0003DMT400002002	38	115	78	0	0	0	0	0	1	0	0	0	0	0	1.25
ORF631	uORF	PGSC0003DMT400002002	32	115	84	0	0	0	0	1	1	0	0	0	0	0.77	1.16
ORF632	uORF	PGSC0003DMT400002002	63	128	66	0	0	0	0	0	1	0	0	0	0	0	1.48
ORF633	uORF	PGSC0003DMT400002002	231	299	69	0	1	1	0	0	0	0	1.38	1.43	0	0	0
ORF634	uORF	PGSC0003DMT400002002	633	716	84	15	13	2	7	26	16	13.41	14.74	2.36	6.23	19.92	18.62
ORF635	uORF	PGSC0003DMT400002002	695	757	63	1	0	0	3	2	2	1.19	0	0	3.56	2.04	3.1
ORF636	uORF	PGSC0003DMT400002002	652	795	144	21	8	0	6	15	9	10.95	5.29	0	3.12	6.7	6.11
ORF637	uORF	PGSC0003DMT400002002	538	795	258	34	23	2	11	42	27	9.9	8.49	0.77	3.19	10.48	10.23
ORF638	uORF	PGSC0003DMT400002002	822	941	120	0	0	0	0	0	0	0	0	0	0	0	0
ORF639	uORF	PGSC0003DMT400002002	789	941	153	18	6	0	3	4	6	8.83	3.74	0	1.47	1.68	3.83
ORF640	uORF	PGSC0003DMT400002002	1037	1117	81	6	0	0	4	4	4	5.56	0	0	3.69	3.18	4.83
ORF641	uORF	PGSC0003DMT400002002	1425	1547	123	23	5	2	5	32	12	14.04	3.87	1.61	3.04	16.74	9.54
ORF642	uORF	PGSC0003DMT400002002	1548	1622	75	15	6	3	8	12	15	15.02	7.62	3.96	7.98	10.3	19.55
ORF643	uORF	PGSC0003DMT400002031	226	315	90	1	3	0	3	3	1	0.83	3.17	0	2.49	2.15	1.09
ORF644	uORF	PGSC0003DMT400002055	47	184	138	0	0	0	0	3	0	0	0	0	0	1.4	0
ORF645	uORF	PGSC0003DMT400002055	29	184	156	0	0	0	0	3	0	0	0	0	0	1.24	0
ORF646	uORF	PGSC0003DMT400002059	81	164	84	0	0	0	0	0	0	0	0	0	0	0	0
ORF647	uORF	PGSC0003DMT400002059	134	256	123	0	0	0	0	0	0	0	0	0	0	0	0
ORF648	uORF	PGSC0003DMT400002059	125	256	132	0	0	0	0	0	0	0	0	0	0	0	0
ORF649	uORF	PGSC0003DMT400002059	286	360	75	3	2	5	3	0	0	3	2.54	6.6	2.99	0	0
ORF650	uORF	PGSC0003DMT400002059	455	532	78	1	0	0	1	0	1	0.96	0	0	0.96	0	1.25
ORF651	uORF	PGSC0003DMT400002059	452	532	81	1	0	0	1	0	1	0.93	0	0	0.92	0	1.21
ORF652	uORF	PGSC0003DMT400002059	952	1122	171	0	0	1	0	0	0	0	0	0.58	0	0	0
ORF653	uORF	PGSC0003DMT400002059	940	1122	183	0	0	1	0	0	0	0	0	0.54	0	0	0
ORF654	uORF	PGSC0003DMT400002059	1079	1180	102	57	29	91	196	60	31	41.96	27.08	88.26	143.69	37.85	29.71
ORF655	uORF	PGSC0003DMT400002065	114	284	171	10	5	5	13	10	5	4.39	2.78	2.89	5.68	3.76	2.86
ORF656	uORF	PGSC0003DMT400002065	285	395	111	12	7	11	26	15	8	8.12	6.01	9.8	17.52	8.7	7.05
ORF657	uORF	PGSC0003DMT400002066	74	154	81	2	7	5	7	1	3	1.85	8.23	6.11	6.46	0.79	3.62
ORF658	uORF	PGSC0003DMT400002081	398	481	84	4	3	2	2	5	1	3.58	3.4	2.36	1.78	3.83	1.16
ORF659	uORF	PGSC0003DMT400002098	1	99	99	1	0	1	3	0	0	0.76	0	1	2.27	0	0
ORF660	uORF	PGSC0003DMT400002098	280	357	78	0	0	0	0	0	0	0	0	0	0	0	0
ORF661	uORF	PGSC0003DMT400002098	254	373	120	0	0	0	0	0	0	0	0	0	0	0	0
ORF662	uORF	PGSC0003DMT400002098	185	373	189	0	0	0	0	0	0	0	0	0	0	0	0
ORF663	uORF	PGSC0003DMT400002098	173	373	201	0	0	0	0	0	0	0	0	0	0	0	0
ORF664	uORF	PGSC0003DMT400002098	161	373	213	0	0	0	0	0	0	0	0	0	0	0	0
ORF665	uORF	PGSC0003DMT400002098	687	971	285	0	0	1	0	1	0	0	0	0.35	0	0.23	0
ORF666	uORF	PGSC0003DMT400002098	621	971	351	0	0	1	0	1	0	0	0	0.28	0	0.18	0
ORF667	uORF	PGSC0003DMT400002098	609	971	363	0	0	1	0	1	0	0	0	0.27	0	0.18	0
ORF668	uORF	PGSC0003DMT400002106	10	129	120	1	1	3	5	16	3	0.63	0.79	2.47	3.12	8.58	2.44
ORF669	uORF	PGSC0003DMT400002106	393	578	186	13	5	7	21	4	1	5.25	2.56	3.72	8.44	1.38	0.53
ORF670	uORF	PGSC0003DMT400002106	384	578	195	13	5	8	21	4	1	5.01	2.44	4.06	8.05	1.32	0.5
ORF671	uORF	PGSC0003DMT400002106	375	578	204	13	5	8	21	4	1	4.79	2.33	3.88	7.7	1.26	0.48
ORF672	uORF	PGSC0003DMT400002106	609	731	123	5	0	2	8	4	0	3.05	0	1.61	4.86	2.09	0
ORF673	uORF	PGSC0003DMT400002106	585	731	147	5	0	2	9	4	0	2.55	0	1.35	4.58	1.75	0
ORF674	uORF	PGSC0003DMT400002106	632	823	192	9	0	4	10	7	4	3.52	0	2.06	3.89	2.35	2.04
ORF675	uORF	PGSC0003DMT400002106	467	823	357	16	4	10	30	10	5	3.37	1.07	2.77	6.28	1.8	1.37
ORF676	uORF	PGSC0003DMT400002106	1159	1224	66	0	0	0	1	1	0	0	0	0	1.13	0.98	0
ORF677	uORF	PGSC0003DMT400002106	1135	1224	90	0	0	0	1	1	0	0	0	0	0.83	0.72	0
ORF678	uORF	PGSC0003DMT400002106	1081	1224	144	0	0	0	1	1	0	0	0	0	0.52	0.45	0
ORF679	uORF	PGSC0003DMT400002106	1331	1402	72	0	0	0	1	0	0	0	0	0	1.04	0	0
ORF680	uORF	PGSC0003DMT400002106	1405	1482	78	0	0	0	1	0	0	0	0	0	0.96	0	0
ORF681	uORF	PGSC0003DMT400002106	2048	2110	63	0	0	2	1	2	0	0	0	3.14	1.19	2.04	0
ORF682	uORF	PGSC0003DMT400002120	40	123	84	3	0	0	0	0	0	2.68	0	0	0	0	0
ORF683	uORF	PGSC0003DMT400002120	299	379	81	0	0	0	0	0	0	0	0	0	0	0	0
ORF684	uORF	PGSC0003DMT400002120	593	664	72	1	0	0	0	0	0	1.04	0	0	0	0	0
ORF685	uORF	PGSC0003DMT400002120	584	664	81	1	0	0	0	0	0	0.93	0	0	0	0	0
ORF686	uORF	PGSC0003DMT400002120	923	1003	81	0	0	0	0	0	0	0	0	0	0	0	0
ORF687	uORF	PGSC0003DMT400002120	1217	1372	156	1	1	0	2	0	0	0.48	0.61	0	0.96	0	0
ORF688	uORF	PGSC0003DMT400002120	1208	1372	165	1	1	0	2	0	0	0.46	0.58	0	0.91	0	0
ORF689	uORF	PGSC0003DMT400002120	1432	1494	63	0	0	0	0	0	0	0	0	0	0	0	0
ORF690	uORF	PGSC0003DMT400002120	1520	1591	72	3	0	0	0	0	0	3.13	0	0	0	0	0
ORF691	uORF	PGSC0003DMT400002123	409	480	72	0	1	4	1	5	6	0	1.32	5.5	1.04	4.47	8.15
ORF692	uORF	PGSC0003DMT400002123	562	624	63	15	6	7	11	9	4	17.88	9.07	10.99	13.06	9.19	6.21
ORF693	uORF	PGSC0003DMT400002123	487	624	138	15	6	8	11	10	5	8.16	4.14	5.74	5.96	4.66	3.54
ORF694	uORF	PGSC0003DMT400002133	182	259	78	0	0	0	0	0	0	0	0	0	0	0	0
ORF695	uORF	PGSC0003DMT400002133	327	401	75	0	0	0	1	0	0	0	0	0	1	0	0
ORF696	uORF	PGSC0003DMT400002133	969	1124	156	3	0	0	3	4	0	1.44	0	0	1.44	1.65	0
ORF697	uORF	PGSC0003DMT400002140	83	145	63	0	0	0	0	0	2	0	0	0	0	0	3.1
ORF698	uORF	PGSC0003DMT400002140	290	382	93	0	0	0	0	0	0	0	0	0	0	0	0
ORF699	uORF	PGSC0003DMT400002140	835	1005	171	1	0	0	0	0	0	0.44	0	0	0	0	0
ORF700	uORF	PGSC0003DMT400002140	817	1005	189	1	0	0	0	0	0	0.4	0	0	0	0	0
ORF701	uORF	PGSC0003DMT400002140	784	1005	222	1	0	0	0	0	0	0.34	0	0	0	0	0
ORF702	uORF	PGSC0003DMT400002140	661	1005	345	3	5	6	4	3	4	0.65	1.38	1.72	0.87	0.56	1.13
ORF703	uORF	PGSC0003DMT400002140	1042	1107	66	0	0	0	0	0	0	0	0	0	0	0	0
ORF704	uORF	PGSC0003DMT400002140	1205	1300	96	0	0	0	0	0	0	0	0	0	0	0	0
ORF705	uORF	PGSC0003DMT400002140	1118	1300	183	0	0	0	0	0	1	0	0	0	0	0	0.53
ORF706	uORF	PGSC0003DMT400002151	14	196	183	3	1	0	0	2	0	1.23	0.52	0	0	0.7	0
ORF707	uORF	PGSC0003DMT400002151	246	332	87	3	0	0	4	0	0	2.59	0	0	3.44	0	0
ORF708	uORF	PGSC0003DMT400002180	199	267	69	0	0	0	0	0	0	0	0	0	0	0	0
ORF709	uORF	PGSC0003DMT400002180	163	267	105	0	2	0	1	2	0	0	1.81	0	0.71	1.23	0
ORF710	uORF	PGSC0003DMT400002180	124	267	144	0	2	0	1	2	0	0	1.32	0	0.52	0.89	0
ORF711	uORF	PGSC0003DMT400002180	310	399	90	35	18	27	48	35	15	29.2	19.05	29.68	39.88	25.03	16.29
ORF712	uORF	PGSC0003DMT400002180	274	399	126	35	18	27	48	35	15	20.86	13.61	21.2	28.49	17.88	11.64
ORF713	uORF	PGSC0003DMT400002180	483	683	201	16	7	8	11	16	10	5.98	3.32	3.94	4.09	5.12	4.86
ORF714	uORF	PGSC0003DMT400002180	300	683	384	54	25	37	60	54	27	10.56	6.2	9.53	11.68	9.05	6.87
ORF715	uORF	PGSC0003DMT400002180	291	683	393	54	25	37	60	54	27	10.32	6.06	9.31	11.42	8.84	6.72
ORF716	uORF	PGSC0003DMT400002230	367	456	90	0	1	0	0	1	0	0	1.06	0	0	0.72	0
ORF717	uORF	PGSC0003DMT400002248	259	342	84	1	1	1	1	0	0	0.89	1.13	1.18	0.89	0	0
ORF718	uORF	PGSC0003DMT400002248	226	342	117	1	1	1	1	0	0	0.64	0.81	0.85	0.64	0	0
ORF719	uORF	PGSC0003DMT400002248	181	342	162	1	1	1	1	0	0	0.46	0.59	0.61	0.46	0	0
ORF720	uORF	PGSC0003DMT400002248	553	648	96	0	0	0	0	0	0	0	0	0	0	0	0
ORF721	uORF	PGSC0003DMT400002255	151	219	69	1	5	3	5	16	13	1.09	6.9	4.3	5.42	14.92	18.42
ORF722	uORF	PGSC0003DMT400002255	216	281	66	2	0	0	0	3	3	2.28	0	0	0	2.93	4.44
ORF723	uORF	PGSC0003DMT400002255	238	333	96	13	5	3	10	8	6	10.17	4.96	3.09	7.79	5.36	6.11
ORF724	uORF	PGSC0003DMT400002255	386	538	153	61	30	31	54	207	69	29.94	18.68	20.04	26.39	87.06	44.09
ORF725	uORF	PGSC0003DMT400002255	580	669	90	0	1	1	3	7	0	0	1.06	1.1	2.49	5.01	0
ORF726	uORF	PGSC0003DMT400002255	577	669	93	0	1	1	3	7	0	0	1.02	1.06	2.41	4.84	0
ORF727	uORF	PGSC0003DMT400002314	59	151	93	0	0	0	1	0	0	0	0	0	0.8	0	0
ORF728	uORF	PGSC0003DMT400002314	103	270	168	0	0	0	1	1	0	0	0	0	0.45	0.38	0
ORF729	uORF	PGSC0003DMT400002314	365	427	63	1	0	2	2	0	0	1.19	0	3.14	2.37	0	0
ORF730	uORF	PGSC0003DMT400002314	435	521	87	0	0	0	0	0	0	0	0	0	0	0	0
ORF731	uORF	PGSC0003DMT400002314	518	625	108	1	0	0	0	0	0	0.7	0	0	0	0	0
ORF732	uORF	PGSC0003DMT400002314	610	675	66	1	0	0	0	0	1	1.14	0	0	0	0	1.48
ORF733	uORF	PGSC0003DMT400002314	544	675	132	1	0	0	0	0	1	0.57	0	0	0	0	0.74
ORF734	uORF	PGSC0003DMT400002314	692	772	81	0	0	0	0	0	0	0	0	0	0	0	0
ORF735	uORF	PGSC0003DMT400002314	668	772	105	0	0	0	0	0	1	0	0	0	0	0	0.93
ORF736	uORF	PGSC0003DMT400002314	663	776	114	0	0	0	0	0	1	0	0	0	0	0	0.86
ORF737	uORF	PGSC0003DMT400002314	845	973	129	0	0	0	0	0	1	0	0	0	0	0	0.76
ORF738	uORF	PGSC0003DMT400002314	1091	1153	63	0	0	0	1	2	0	0	0	0	1.19	2.04	0
ORF739	uORF	PGSC0003DMT400002317	114	176	63	0	0	1	0	0	0	0	0	1.57	0	0	0
ORF740	uORF	PGSC0003DMT400002342	133	198	66	0	0	0	0	0	0	0	0	0	0	0	0
ORF741	uORF	PGSC0003DMT400002342	270	347	78	0	0	0	0	0	0	0	0	0	0	0	0
ORF742	uORF	PGSC0003DMT400002342	358	459	102	0	0	0	0	0	0	0	0	0	0	0	0
ORF743	uORF	PGSC0003DMT400002342	331	459	129	0	0	0	0	0	0	0	0	0	0	0	0
ORF744	uORF	PGSC0003DMT400002342	256	459	204	0	0	0	0	0	0	0	0	0	0	0	0
ORF745	uORF	PGSC0003DMT400002342	402	482	81	0	0	0	0	0	0	0	0	0	0	0	0
ORF746	uORF	PGSC0003DMT400002342	386	514	129	0	0	0	0	0	0	0	0	0	0	0	0
ORF747	uORF	PGSC0003DMT400002342	643	735	93	0	0	0	0	0	0	0	0	0	0	0	0
ORF748	uORF	PGSC0003DMT400002358	195	263	69	0	0	0	0	0	0	0	0	0	0	0	0
ORF749	uORF	PGSC0003DMT400002361	137	205	69	0	0	0	0	1	0	0	0	0	0	0.93	0
ORF750	uORF	PGSC0003DMT400002377	39	140	102	30	1	11	14	33	19	22.09	0.93	10.67	10.26	20.82	18.21
ORF751	uORF	PGSC0003DMT400002377	222	356	135	0	0	0	0	0	0	0	0	0	0	0	0
ORF752	uORF	PGSC0003DMT400002388	110	181	72	0	0	1	0	0	0	0	0	1.37	0	0	0
ORF753	uORF	PGSC0003DMT400002412	58	147	90	2	1	0	0	0	0	1.67	1.06	0	0	0	0
ORF754	uORF	PGSC0003DMT400002412	9	233	225	5	3	1	3	3	0	1.67	1.27	0.44	1	0.86	0
ORF755	uORF	PGSC0003DMT400002418	113	187	75	1	0	0	0	0	0	1	0	0	0	0	0
ORF756	uORF	PGSC0003DMT400002418	89	187	99	1	0	0	0	0	0	0.76	0	0	0	0	0
ORF757	uORF	PGSC0003DMT400002418	35	187	153	3	0	0	3	0	0	1.47	0	0	1.47	0	0
ORF758	uORF	PGSC0003DMT400002418	521	592	72	5	7	4	1	6	1	5.21	9.26	5.5	1.04	5.36	1.36
ORF759	uORF	PGSC0003DMT400002418	505	606	102	5	7	4	1	6	1	3.68	6.54	3.88	0.73	3.79	0.96
ORF760	uORF	PGSC0003DMT400002418	1532	1639	108	4	0	3	0	3	3	2.78	0	2.75	0	1.79	2.72
ORF761	uORF	PGSC0003DMT400002418	1510	1674	165	4	0	3	3	3	3	1.82	0	1.8	1.36	1.17	1.78
ORF762	uORF	PGSC0003DMT400002418	1495	1674	180	5	0	3	3	3	4	2.09	0	1.65	1.25	1.07	2.17
ORF763	uORF	PGSC0003DMT400002418	1682	1762	81	0	0	0	3	0	0	0	0	0	2.77	0	0
ORF764	uORF	PGSC0003DMT400002418	1479	1766	288	6	0	4	4	3	4	1.56	0	1.37	1.04	0.67	1.36
ORF765	uORF	PGSC0003DMT400002418	1344	1766	423	7	4	5	10	3	5	1.24	0.9	1.17	1.77	0.46	1.16
ORF766	uORF	PGSC0003DMT400002418	2093	2167	75	0	1	0	1	1	1	0	1.27	0	1	0.86	1.3
ORF767	uORF	PGSC0003DMT400002418	2078	2167	90	0	1	0	1	1	1	0	1.06	0	0.83	0.72	1.09
ORF768	uORF	PGSC0003DMT400002431	153	245	93	0	0	0	2	0	0	0	0	0	1.61	0	0
ORF769	uORF	PGSC0003DMT400002431	132	245	114	0	0	0	2	0	0	0	0	0	1.31	0	0
ORF770	uORF	PGSC0003DMT400002431	96	245	150	0	0	0	2	0	0	0	0	0	1	0	0
ORF771	uORF	PGSC0003DMT400002431	24	245	222	0	0	0	2	0	0	0	0	0	0.67	0	0
ORF772	uORF	PGSC0003DMT400002431	256	327	72	1	2	1	6	1	0	1.04	2.65	1.37	6.23	0.89	0
ORF773	uORF	PGSC0003DMT400002445	10	72	63	0	0	0	1	1	1	0	0	0	1.19	1.02	1.55
ORF774	uORF	PGSC0003DMT400002445	381	461	81	1	3	2	2	1	2	0.93	3.53	2.44	1.85	0.79	2.41
ORF775	uORF	PGSC0003DMT400002445	627	710	84	1	0	0	1	0	0	0.89	0	0	0.89	0	0
ORF776	uORF	PGSC0003DMT400002445	679	801	123	1	0	0	4	0	0	0.61	0	0	2.43	0	0
ORF777	uORF	PGSC0003DMT400002445	743	1063	321	0	0	0	3	0	1	0	0	0	0.7	0	0.3
ORF778	uORF	PGSC0003DMT400002445	996	1082	87	0	0	0	0	0	0	0	0	0	0	0	0
ORF779	uORF	PGSC0003DMT400002445	963	1082	120	0	0	0	0	0	0	0	0	0	0	0	0
ORF780	uORF	PGSC0003DMT400002445	1294	1362	69	0	0	0	0	1	2	0	0	0	0	0.93	2.83
ORF781	uORF	PGSC0003DMT400002445	1628	1690	63	0	0	0	0	1	0	0	0	0	0	1.02	0
ORF782	uORF	PGSC0003DMT400002445	1638	1709	72	0	0	0	2	1	2	0	0	0	2.08	0.89	2.72
ORF783	uORF	PGSC0003DMT400002445	1728	1796	69	0	0	2	5	0	4	0	0	2.87	5.42	0	5.67
ORF784	uORF	PGSC0003DMT400002445	1866	1931	66	0	0	0	2	0	1	0	0	0	2.27	0	1.48
ORF785	uORF	PGSC0003DMT400002445	1840	1953	114	2	0	1	3	0	1	1.32	0	0.87	1.97	0	0.86
ORF786	uORF	PGSC0003DMT400002445	1798	1953	156	2	0	1	4	0	2	0.96	0	0.63	1.92	0	1.25
ORF787	uORF	PGSC0003DMT400002445	2137	2223	87	0	0	0	0	0	0	0	0	0	0	0	0
ORF788	uORF	PGSC0003DMT400002445	2227	2289	63	0	0	0	0	0	0	0	0	0	0	0	0
ORF789	uORF	PGSC0003DMT400002445	2790	2867	78	0	0	1	1	1	0	0	0	1.27	0.96	0.83	0
ORF790	uORF	PGSC0003DMT400002448	54	137	84	0	0	0	0	0	0	0	0	0	0	0	0
ORF791	uORF	PGSC0003DMT400002468	602	679	78	0	0	0	0	0	0	0	0	0	0	0	0
ORF792	uORF	PGSC0003DMT400002468	766	831	66	0	0	0	0	1	0	0	0	0	0	0.98	0
ORF793	uORF	PGSC0003DMT400002468	1099	1179	81	0	0	1	0	0	0	0	0	1.22	0	0	0
ORF794	uORF	PGSC0003DMT400002468	1343	1408	66	0	0	1	0	0	0	0	0	1.5	0	0	0
ORF795	uORF	PGSC0003DMT400002474	161	226	66	0	0	0	0	0	0	0	0	0	0	0	0
ORF796	uORF	PGSC0003DMT400002480	177	290	114	0	0	0	0	0	0	0	0	0	0	0	0
ORF797	uORF	PGSC0003DMT400002480	368	442	75	0	1	0	0	0	0	0	1.27	0	0	0	0
ORF798	uORF	PGSC0003DMT400002480	411	473	63	0	0	0	0	0	0	0	0	0	0	0	0
ORF799	uORF	PGSC0003DMT400002480	393	473	81	0	0	0	0	0	0	0	0	0	0	0	0
ORF800	uORF	PGSC0003DMT400002480	485	568	84	0	0	0	0	0	0	0	0	0	0	0	0
ORF801	uORF	PGSC0003DMT400002511	106	243	138	0	0	0	0	0	0	0	0	0	0	0	0
ORF802	uORF	PGSC0003DMT400002511	258	332	75	0	0	0	0	0	0	0	0	0	0	0	0
ORF803	uORF	PGSC0003DMT400002511	460	537	78	0	0	0	0	0	0	0	0	0	0	0	0
ORF804	uORF	PGSC0003DMT400002511	451	537	87	0	0	0	0	0	0	0	0	0	0	0	0
ORF805	uORF	PGSC0003DMT400002511	616	687	72	0	0	0	0	0	0	0	0	0	0	0	0
ORF806	uORF	PGSC0003DMT400002511	610	687	78	0	0	0	0	0	0	0	0	0	0	0	0
ORF807	uORF	PGSC0003DMT400002511	656	751	96	0	0	0	0	0	0	0	0	0	0	0	0
ORF808	uORF	PGSC0003DMT400002511	687	755	69	0	0	0	0	0	0	0	0	0	0	0	0
ORF809	uORF	PGSC0003DMT400002511	666	755	90	0	0	0	0	0	0	0	0	0	0	0	0
ORF810	uORF	PGSC0003DMT400002511	660	755	96	0	0	0	0	0	0	0	0	0	0	0	0
ORF811	uORF	PGSC0003DMT400002543	60	122	63	0	0	0	0	0	1	0	0	0	0	0	1.55
ORF812	uORF	PGSC0003DMT400002545	26	160	135	0	0	0	0	0	0	0	0	0	0	0	0
ORF813	uORF	PGSC0003DMT400002545	472	561	90	0	0	0	0	0	0	0	0	0	0	0	0
ORF814	uORF	PGSC0003DMT400002545	469	561	93	0	0	0	0	0	0	0	0	0	0	0	0
ORF815	uORF	PGSC0003DMT400002545	388	561	174	0	0	0	0	0	0	0	0	0	0	0	0
ORF816	uORF	PGSC0003DMT400002545	172	561	390	0	0	0	0	0	1	0	0	0	0	0	0.25
ORF817	uORF	PGSC0003DMT400002545	127	561	435	0	0	0	0	0	1	0	0	0	0	0	0.22
ORF818	uORF	PGSC0003DMT400002545	501	569	69	0	0	0	0	0	0	0	0	0	0	0	0
ORF819	uORF	PGSC0003DMT400002545	551	613	63	1	0	0	0	1	1	1.19	0	0	0	1.02	1.55
ORF820	uORF	PGSC0003DMT400002545	660	743	84	0	0	0	0	0	0	0	0	0	0	0	0
ORF821	uORF	PGSC0003DMT400002545	657	743	87	0	0	0	0	0	0	0	0	0	0	0	0
ORF822	uORF	PGSC0003DMT400002545	805	960	156	0	0	0	0	0	0	0	0	0	0	0	0
ORF823	uORF	PGSC0003DMT400002545	1007	1069	63	0	2	0	0	0	0	0	3.02	0	0	0	0
ORF824	uORF	PGSC0003DMT400002545	1637	1741	105	2	0	0	3	4	2	1.43	0	0	2.14	2.45	1.86
ORF825	uORF	PGSC0003DMT400002545	1631	1741	111	2	0	0	3	4	2	1.35	0	0	2.02	2.32	1.76
ORF826	uORF	PGSC0003DMT400002545	1594	1815	222	2	0	0	3	7	2	0.68	0	0	1.01	2.03	0.88
ORF827	uORF	PGSC0003DMT400002545	1570	1815	246	2	0	0	3	7	2	0.61	0	0	0.91	1.83	0.79
ORF828	uORF	PGSC0003DMT400002545	1519	1815	297	2	0	0	3	7	2	0.51	0	0	0.76	1.52	0.66
ORF829	uORF	PGSC0003DMT400002545	1435	1815	381	2	0	0	3	7	2	0.39	0	0	0.59	1.18	0.51
ORF830	uORF	PGSC0003DMT400002545	1387	1815	429	2	0	0	3	7	2	0.35	0	0	0.52	1.05	0.46
ORF831	uORF	PGSC0003DMT400002546	55	117	63	0	0	0	0	0	0	0	0	0	0	0	0
ORF832	uORF	PGSC0003DMT400002546	114	176	63	0	0	0	0	0	0	0	0	0	0	0	0
ORF833	uORF	PGSC0003DMT400002546	102	176	75	0	0	0	0	0	0	0	0	0	0	0	0
ORF834	uORF	PGSC0003DMT400002559	73	150	78	3	2	0	2	1	2	2.89	2.44	0	1.92	0.83	2.51
ORF835	uORF	PGSC0003DMT400002559	134	226	93	0	0	0	0	0	0	0	0	0	0	0	0
ORF836	uORF	PGSC0003DMT400002559	352	429	78	0	0	0	0	0	0	0	0	0	0	0	0
ORF837	uORF	PGSC0003DMT400002559	485	595	111	0	0	0	0	0	0	0	0	0	0	0	0
ORF838	uORF	PGSC0003DMT400002559	641	727	87	0	0	0	0	0	1	0	0	0	0	0	1.12
ORF839	uORF	PGSC0003DMT400002559	638	727	90	0	0	0	0	0	1	0	0	0	0	0	1.09
ORF840	uORF	PGSC0003DMT400002559	813	875	63	0	0	1	1	2	0	0	0	1.57	1.19	2.04	0
ORF841	uORF	PGSC0003DMT400002559	801	875	75	0	0	1	1	2	0	0	0	1.32	1	1.72	0
ORF842	uORF	PGSC0003DMT400002573	41	124	84	0	0	0	0	0	0	0	0	0	0	0	0
ORF843	uORF	PGSC0003DMT400002573	187	276	90	0	1	0	1	1	0	0	1.06	0	0.83	0.72	0
ORF844	uORF	PGSC0003DMT400002592	331	399	69	3	0	1	0	2	0	3.26	0	1.43	0	1.87	0
ORF845	uORF	PGSC0003DMT400002602	14	76	63	1	0	2	0	1	0	1.19	0	3.14	0	1.02	0
ORF846	uORF	PGSC0003DMT400002609	47	109	63	0	0	0	0	0	1	0	0	0	0	0	1.55
ORF847	uORF	PGSC0003DMT400002616	34	102	69	2	0	1	1	2	2	2.18	0	1.43	1.08	1.87	2.83
ORF848	uORF	PGSC0003DMT400002616	150	248	99	12	3	3	0	6	1	9.1	2.89	3	0	3.9	0.99
ORF849	uORF	PGSC0003DMT400002616	342	425	84	29	8	11	16	13	9	25.92	9.07	12.95	14.24	9.96	10.48
ORF850	uORF	PGSC0003DMT400002616	403	468	66	3	7	3	8	0	0	3.41	10.1	4.5	9.06	0	0
ORF851	uORF	PGSC0003DMT400002616	374	610	237	54	34	33	73	40	14	17.11	13.66	13.77	23.03	10.86	5.78
ORF852	uORF	PGSC0003DMT400002616	305	610	306	85	43	46	86	54	23	20.86	13.38	14.87	21.02	11.36	7.35
ORF853	uORF	PGSC0003DMT400002616	737	802	66	17	8	11	17	9	5	19.34	11.54	16.49	19.26	8.78	7.41
ORF854	uORF	PGSC0003DMT400002616	731	802	72	17	8	11	17	9	5	17.73	10.58	15.11	17.66	8.04	6.79
ORF855	uORF	PGSC0003DMT400002616	802	942	141	26	14	14	19	9	8	13.85	9.46	9.82	10.08	4.11	5.55
ORF856	uORF	PGSC0003DMT400002616	799	942	144	27	14	14	19	9	8	14.08	9.26	9.62	9.87	4.02	5.43
ORF857	uORF	PGSC0003DMT400002616	769	942	174	35	17	19	25	17	12	15.1	9.31	10.8	10.74	6.29	6.74
ORF858	uORF	PGSC0003DMT400002616	748	942	195	40	17	20	29	17	12	15.4	8.3	10.15	11.12	5.61	6.02
ORF859	uORF	PGSC0003DMT400002616	1054	1119	66	4	2	3	6	1	2	4.55	2.89	4.5	6.8	0.98	2.96
ORF860	uORF	PGSC0003DMT400002616	1026	1133	108	4	3	3	9	1	2	2.78	2.65	2.75	6.23	0.6	1.81
ORF861	uORF	PGSC0003DMT400002616	1017	1133	117	4	3	3	9	1	2	2.57	2.44	2.54	5.75	0.55	1.67
ORF862	uORF	PGSC0003DMT400002616	1592	1675	84	0	0	0	0	0	0	0	0	0	0	0	0
ORF863	uORF	PGSC0003DMT400002616	1295	1675	381	60	27	34	57	53	27	11.83	6.75	8.83	11.19	8.95	6.93
ORF864	uORF	PGSC0003DMT400002616	1280	1675	396	62	30	34	59	57	28	11.76	7.22	8.49	11.14	9.26	6.91
ORF865	uORF	PGSC0003DMT400002616	1632	1718	87	0	0	0	0	0	0	0	0	0	0	0	0
ORF866	uORF	PGSC0003DMT400002616	1596	1718	123	0	0	0	0	0	0	0	0	0	0	0	0
ORF867	uORF	PGSC0003DMT400002616	1918	1992	75	17	3	2	7	12	1	17.02	3.81	2.64	6.98	10.3	1.3
ORF868	uORF	PGSC0003DMT400002616	1900	1992	93	33	6	9	18	14	6	26.65	6.14	9.57	14.47	9.69	6.31
ORF869	uORF	PGSC0003DMT400002616	1825	1992	168	34	8	12	26	17	11	15.2	4.54	7.07	11.57	6.51	6.4
ORF870	uORF	PGSC0003DMT400002616	2014	2103	90	16	14	8	17	14	4	13.35	14.82	8.79	14.12	10.01	4.35
ORF871	uORF	PGSC0003DMT400002616	2005	2103	99	16	14	8	17	14	4	12.14	13.47	7.99	12.84	9.1	3.95
ORF872	uORF	PGSC0003DMT400002639	280	342	63	8	2	3	5	13	3	9.54	3.02	4.71	5.93	13.28	4.66
ORF873	uORF	PGSC0003DMT400002639	815	877	63	2	0	0	0	3	0	2.38	0	0	0	3.06	0
ORF874	uORF	PGSC0003DMT400002639	1007	1075	69	0	0	0	0	0	0	0	0	0	0	0	0
ORF875	uORF	PGSC0003DMT400002639	1127	1234	108	0	0	0	0	0	0	0	0	0	0	0	0
ORF876	uORF	PGSC0003DMT400002639	1269	1346	78	0	0	0	0	0	0	0	0	0	0	0	0
ORF877	uORF	PGSC0003DMT400002639	1304	1396	93	0	1	0	0	0	0	0	1.02	0	0	0	0
ORF878	uORF	PGSC0003DMT400002639	1414	1563	150	0	1	0	1	0	0	0	0.63	0	0.5	0	0
ORF879	uORF	PGSC0003DMT400002639	1831	1893	63	3	1	0	0	0	0	3.58	1.51	0	0	0	0
ORF880	uORF	PGSC0003DMT400002653	31	93	63	0	0	0	0	0	0	0	0	0	0	0	0
ORF881	uORF	PGSC0003DMT400002661	182	244	63	0	0	0	1	0	0	0	0	0	1.19	0	0
ORF882	uORF	PGSC0003DMT400002661	280	438	159	0	0	1	0	0	0	0	0	0.62	0	0	0
ORF883	uORF	PGSC0003DMT400002661	277	438	162	0	0	1	0	0	0	0	0	0.61	0	0	0
ORF884	uORF	PGSC0003DMT400002661	475	570	96	0	0	0	0	0	0	0	0	0	0	0	0
ORF885	uORF	PGSC0003DMT400002661	745	807	63	0	0	0	0	0	0	0	0	0	0	0	0
ORF886	uORF	PGSC0003DMT400002661	732	902	171	0	0	0	0	0	0	0	0	0	0	0	0
ORF887	uORF	PGSC0003DMT400002677	499	564	66	0	0	0	0	0	0	0	0	0	0	0	0
ORF888	uORF	PGSC0003DMT400002698	91	153	63	0	0	0	0	0	0	0	0	0	0	0	0
ORF889	uORF	PGSC0003DMT400002710	115	195	81	3	0	0	0	0	1	2.78	0	0	0	0	1.21
ORF890	uORF	PGSC0003DMT400002718	772	846	75	0	1	3	1	0	3	0	1.27	3.96	1	0	3.91
ORF891	uORF	PGSC0003DMT400002718	458	892	435	24	16	21	40	35	20	4.14	3.5	4.78	6.88	5.18	4.5
ORF892	uORF	PGSC0003DMT400002718	1071	1139	69	1	3	6	4	2	4	1.09	4.14	8.6	4.33	1.87	5.67
ORF893	uORF	PGSC0003DMT400002718	963	1139	177	19	20	24	49	18	17	8.06	10.76	13.41	20.7	6.54	9.39
ORF894	uORF	PGSC0003DMT400002718	948	1139	192	19	20	24	49	18	17	7.43	9.92	12.37	19.08	6.03	8.66
ORF895	uORF	PGSC0003DMT400002718	909	1139	231	19	20	24	49	18	17	6.18	8.25	10.28	15.86	5.01	7.2
ORF896	uORF	PGSC0003DMT400002718	855	1139	285	19	20	24	49	18	17	5.01	6.68	8.33	12.86	4.06	5.83
ORF897	uORF	PGSC0003DMT400002723	266	328	63	2	0	0	3	0	0	2.38	0	0	3.56	0	0
ORF898	uORF	PGSC0003DMT400002723	784	867	84	0	0	0	0	0	0	0	0	0	0	0	0
ORF899	uORF	PGSC0003DMT400002723	763	867	105	0	0	0	0	0	0	0	0	0	0	0	0
ORF900	uORF	PGSC0003DMT400002723	840	920	81	0	2	0	0	0	9	0	2.35	0	0	0	10.86
ORF901	uORF	PGSC0003DMT400002736	37	120	84	0	0	0	0	0	0	0	0	0	0	0	0
ORF902	uORF	PGSC0003DMT400002759	15	110	96	68	20	36	72	72	62	53.19	19.84	37.1	56.08	48.26	63.14
ORF903	uORF	PGSC0003DMT400002759	232	297	66	7	7	0	5	7	1	7.96	10.1	0	5.66	6.83	1.48
ORF904	uORF	PGSC0003DMT400002759	951	1037	87	5	13	6	10	14	12	4.32	14.23	6.82	8.6	10.36	13.49
ORF905	uORF	PGSC0003DMT400002781	229	294	66	0	0	0	0	0	1	0	0	0	0	0	1.48
ORF906	uORF	PGSC0003DMT400002781	408	569	162	4	2	4	7	1	3	1.85	1.18	2.44	3.23	0.4	1.81
ORF907	uORF	PGSC0003DMT400002781	390	569	180	4	2	4	7	1	3	1.67	1.06	2.2	2.91	0.36	1.63
ORF908	uORF	PGSC0003DMT400002781	357	569	213	4	2	4	7	1	3	1.41	0.89	1.86	2.46	0.3	1.38
ORF909	uORF	PGSC0003DMT400002781	354	569	216	4	2	4	7	1	3	1.39	0.88	1.83	2.42	0.3	1.36
ORF910	uORF	PGSC0003DMT400002781	294	569	276	4	3	4	7	2	3	1.09	1.04	1.43	1.9	0.47	1.06
ORF911	uORF	PGSC0003DMT400002781	174	569	396	4	3	5	7	2	5	0.76	0.72	1.25	1.32	0.33	1.23
ORF912	uORF	PGSC0003DMT400002781	165	569	405	4	3	5	7	2	5	0.74	0.71	1.22	1.29	0.32	1.21
ORF913	uORF	PGSC0003DMT400002781	156	569	414	4	3	5	7	2	5	0.73	0.69	1.19	1.26	0.31	1.18
ORF914	uORF	PGSC0003DMT400002781	559	639	81	0	1	1	2	0	0	0	1.18	1.22	1.85	0	0
ORF915	uORF	PGSC0003DMT400002790	83	202	120	82	74	53	49	71	37	51.31	58.73	43.69	30.53	38.07	30.15
ORF916	uORF	PGSC0003DMT400002808	115	180	66	1	0	0	0	0	0	1.14	0	0	0	0	0
ORF917	uORF	PGSC0003DMT400002809	30	107	78	0	0	0	0	0	0	0	0	0	0	0	0
ORF918	uORF	PGSC0003DMT400002809	114	182	69	0	0	0	0	0	0	0	0	0	0	0	0
ORF919	uORF	PGSC0003DMT400002837	71	157	87	0	0	0	1	0	3	0	0	0	0.86	0	3.37
ORF920	uORF	PGSC0003DMT400002837	65	157	93	0	0	0	1	0	3	0	0	0	0.8	0	3.15
ORF921	uORF	PGSC0003DMT400002856	23	118	96	1	0	0	0	0	0	0.78	0	0	0	0	0
ORF922	uORF	PGSC0003DMT400002856	421	552	132	1	0	1	0	0	6	0.57	0	0.75	0	0	4.44
ORF923	uORF	PGSC0003DMT400002856	637	699	63	0	0	0	0	0	0	0	0	0	0	0	0
ORF924	uORF	PGSC0003DMT400002865	6	86	81	1	0	0	1	2	0	0.93	0	0	0.92	1.59	0
ORF925	uORF	PGSC0003DMT400002865	295	390	96	63	53	38	66	182	100	49.28	52.58	39.16	51.41	122	101.84
ORF926	uORF	PGSC0003DMT400002865	696	761	66	20	10	9	23	31	30	22.76	14.43	13.49	26.06	30.23	44.44
ORF927	uORF	PGSC0003DMT400002865	567	761	195	65	32	36	48	100	62	25.03	15.63	18.26	18.41	33	31.09
ORF928	uORF	PGSC0003DMT400002865	558	761	204	65	33	38	48	104	65	23.93	15.41	18.43	17.59	32.81	31.15
ORF929	uORF	PGSC0003DMT400002865	453	761	309	74	39	47	63	113	80	17.98	12.02	15.05	15.25	23.53	25.31
ORF930	uORF	PGSC0003DMT400002865	769	831	63	22	17	13	20	25	24	26.22	25.7	20.41	23.74	25.54	37.25
ORF931	uORF	PGSC0003DMT400002865	882	1001	120	12	7	6	16	30	17	7.51	5.56	4.95	9.97	16.09	13.85
ORF932	uORF	PGSC0003DMT400002865	1004	1165	162	43	15	18	30	57	32	19.93	8.82	10.99	13.85	22.64	19.31
ORF933	uORF	PGSC0003DMT400002872	18	83	66	0	0	0	0	0	0	0	0	0	0	0	0
ORF934	uORF	PGSC0003DMT400002873	17	100	84	0	0	0	0	0	0	0	0	0	0	0	0
ORF935	uORF	PGSC0003DMT400002877	712	780	69	41	29	35	26	45	41	44.62	40.03	50.18	28.18	41.97	58.1
ORF936	uORF	PGSC0003DMT400002877	770	883	114	34	25	13	16	31	15	22.4	20.89	11.28	10.5	17.5	12.86
ORF937	uORF	PGSC0003DMT400002877	593	883	291	122	66	58	72	111	75	31.48	21.6	19.72	18.5	24.55	25.2
ORF938	uORF	PGSC0003DMT400002877	563	883	321	122	66	58	72	111	75	28.54	19.58	17.87	16.77	22.25	22.84
ORF939	uORF	PGSC0003DMT400002904	152	223	72	0	0	0	0	0	0	0	0	0	0	0	0
ORF940	uORF	PGSC0003DMT400002904	95	223	129	0	0	0	1	0	0	0	0	0	0.58	0	0
ORF941	uORF	PGSC0003DMT400002904	171	284	114	1	0	0	1	0	0	0.66	0	0	0.66	0	0
ORF942	uORF	PGSC0003DMT400002904	416	490	75	0	0	0	0	0	0	0	0	0	0	0	0
ORF943	uORF	PGSC0003DMT400002904	392	490	99	0	0	0	0	0	0	0	0	0	0	0	0
ORF944	uORF	PGSC0003DMT400002904	454	525	72	0	0	0	0	0	0	0	0	0	0	0	0
ORF945	uORF	PGSC0003DMT400002908	117	188	72	27	9	11	29	10	12	28.16	11.91	15.11	30.12	8.94	16.29
ORF946	uORF	PGSC0003DMT400002908	96	188	93	28	9	11	29	10	12	22.61	9.22	11.7	23.32	6.92	12.62
ORF947	uORF	PGSC0003DMT400002908	90	188	99	29	9	11	29	12	12	22	8.66	10.99	21.9	7.8	11.85
ORF948	uORF	PGSC0003DMT400002908	203	328	126	57	25	27	52	48	14	33.97	18.9	21.2	30.86	24.52	10.86
ORF949	uORF	PGSC0003DMT400002908	158	328	171	64	29	33	57	53	17	28.1	16.15	19.09	24.93	19.95	9.72
ORF950	uORF	PGSC0003DMT400002908	74	328	255	91	34	38	82	64	27	26.8	12.7	14.74	24.05	16.15	10.35
ORF951	uORF	PGSC0003DMT400002919	25	117	93	0	0	0	0	0	0	0	0	0	0	0	0
ORF952	uORF	PGSC0003DMT400002919	534	596	63	0	0	0	0	0	0	0	0	0	0	0	0
ORF953	uORF	PGSC0003DMT400002919	638	871	234	1	0	1	0	0	1	0.32	0	0.42	0	0	0.42
ORF954	uORF	PGSC0003DMT400002919	879	941	63	0	1	0	0	0	0	0	1.51	0	0	0	0
ORF955	uORF	PGSC0003DMT400002919	828	941	114	0	1	0	0	0	1	0	0.84	0	0	0	0.86
ORF956	uORF	PGSC0003DMT400002923	12	74	63	0	0	0	0	0	0	0	0	0	0	0	0
ORF957	uORF	PGSC0003DMT400002927	431	544	114	0	0	0	0	0	1	0	0	0	0	0	0.86
ORF958	uORF	PGSC0003DMT400002931	7	96	90	4	1	4	1	4	0	3.34	1.06	4.4	0.83	2.86	0
ORF959	uORF	PGSC0003DMT400002938	30	203	174	0	0	0	3	1	0	0	0	0	1.29	0.37	0
ORF960	uORF	PGSC0003DMT400002938	227	334	108	0	1	0	0	0	0	0	0.88	0	0	0	0
ORF961	uORF	PGSC0003DMT400002938	218	334	117	0	1	0	0	0	0	0	0.81	0	0	0	0
ORF962	uORF	PGSC0003DMT400002938	286	456	171	23	11	8	8	13	4	10.1	6.13	4.63	3.5	4.89	2.29
ORF963	uORF	PGSC0003DMT400002947	119	193	75	0	0	0	0	0	0	0	0	0	0	0	0
ORF964	uORF	PGSC0003DMT400002947	386	469	84	0	0	0	0	0	0	0	0	0	0	0	0
ORF965	uORF	PGSC0003DMT400002947	473	538	66	0	0	0	0	0	0	0	0	0	0	0	0
ORF966	uORF	PGSC0003DMT400002947	481	552	72	0	0	0	0	0	0	0	0	0	0	0	0
ORF967	uORF	PGSC0003DMT400002949	202	285	84	9	2	2	12	9	2	8.05	2.27	2.36	10.68	6.89	2.33
ORF968	uORF	PGSC0003DMT400002949	338	418	81	1	1	1	1	1	2	0.93	1.18	1.22	0.92	0.79	2.41
ORF969	uORF	PGSC0003DMT400002951	802	873	72	0	0	0	0	0	0	0	0	0	0	0	0
ORF970	uORF	PGSC0003DMT400002951	824	907	84	0	0	0	0	1	0	0	0	0	0	0.77	0
ORF971	uORF	PGSC0003DMT400002951	996	1121	126	0	0	0	0	0	0	0	0	0	0	0	0
ORF972	uORF	PGSC0003DMT400002951	1037	1204	168	0	0	0	0	0	0	0	0	0	0	0	0
ORF973	uORF	PGSC0003DMT400002951	992	1204	213	0	0	0	0	0	0	0	0	0	0	0	0
ORF974	uORF	PGSC0003DMT400002951	1201	1350	150	0	0	0	0	0	0	0	0	0	0	0	0
ORF975	uORF	PGSC0003DMT400002958	151	231	81	0	0	0	0	2	0	0	0	0	0	1.59	0
ORF976	uORF	PGSC0003DMT400002958	249	341	93	0	0	0	0	0	0	0	0	0	0	0	0
ORF977	uORF	PGSC0003DMT400002958	237	341	105	0	0	0	0	0	0	0	0	0	0	0	0
ORF978	uORF	PGSC0003DMT400002960	96	182	87	0	0	0	0	0	0	0	0	0	0	0	0
ORF979	uORF	PGSC0003DMT400002960	118	201	84	0	0	0	0	0	0	0	0	0	0	0	0
ORF980	uORF	PGSC0003DMT400002961	33	176	144	102	57	39	69	157	92	53.19	37.7	26.79	35.83	70.16	62.46
ORF981	uORF	PGSC0003DMT400002963	141	209	69	14	6	2	12	2	4	15.24	8.28	2.87	13	1.87	5.67
ORF982	uORF	PGSC0003DMT400002969	251	406	156	2	0	0	0	0	0	0.96	0	0	0	0	0
ORF983	uORF	PGSC0003DMT400002969	412	585	174	1	0	0	0	0	0	0.43	0	0	0	0	0
ORF984	uORF	PGSC0003DMT400002969	551	640	90	4	0	0	0	0	0	3.34	0	0	0	0	0
ORF985	uORF	PGSC0003DMT400002980	74	211	138	0	0	2	1	2	0	0	0	1.43	0.54	0.93	0
ORF986	uORF	PGSC0003DMT400002980	244	345	102	0	0	0	0	0	0	0	0	0	0	0	0
ORF987	uORF	PGSC0003DMT400002980	229	345	117	0	0	0	0	0	0	0	0	0	0	0	0
ORF988	uORF	PGSC0003DMT400002980	202	345	144	0	0	0	0	0	0	0	0	0	0	0	0
ORF989	uORF	PGSC0003DMT400002988	185	307	123	0	0	0	0	0	0	0	0	0	0	0	0
ORF990	uORF	PGSC0003DMT400002988	173	307	135	0	0	0	0	0	0	0	0	0	0	0	0
ORF991	uORF	PGSC0003DMT400002988	941	1018	78	0	0	0	0	0	0	0	0	0	0	0	0
ORF992	uORF	PGSC0003DMT400002988	1072	1149	78	0	0	0	0	0	0	0	0	0	0	0	0
ORF993	uORF	PGSC0003DMT400002988	1174	1272	99	0	0	0	0	0	0	0	0	0	0	0	0
ORF994	uORF	PGSC0003DMT400002988	1299	1367	69	0	0	0	0	0	0	0	0	0	0	0	0
ORF995	uORF	PGSC0003DMT400002988	1425	1544	120	0	0	0	0	0	0	0	0	0	0	0	0
ORF996	uORF	PGSC0003DMT400002988	1715	1786	72	0	0	0	0	0	0	0	0	0	0	0	0
ORF997	uORF	PGSC0003DMT400002988	1637	1786	150	0	0	0	0	0	0	0	0	0	0	0	0
ORF998	uORF	PGSC0003DMT400002988	1619	1786	168	0	0	0	0	0	0	0	0	0	0	0	0
ORF999	uORF	PGSC0003DMT400002988	1598	1786	189	0	0	0	0	0	0	0	0	0	0	0	0
ORF1000	uORF	PGSC0003DMT400002988	1508	1786	279	0	0	0	0	0	0	0	0	0	0	0	0
ORF1001	uORF	PGSC0003DMT400002988	1460	1786	327	0	0	0	0	0	0	0	0	0	0	0	0
ORF1002	uORF	PGSC0003DMT400002988	1871	1981	111	0	0	0	0	0	0	0	0	0	0	0	0
ORF1003	uORF	PGSC0003DMT400002988	1829	1981	153	0	0	0	0	0	0	0	0	0	0	0	0
ORF1004	uORF	PGSC0003DMT400002988	2117	2206	90	0	0	0	0	0	0	0	0	0	0	0	0
ORF1005	uORF	PGSC0003DMT400002988	2105	2206	102	0	0	0	0	0	0	0	0	0	0	0	0
ORF1006	uORF	PGSC0003DMT400002988	2060	2206	147	0	0	0	0	0	0	0	0	0	0	0	0
ORF1007	uORF	PGSC0003DMT400002988	2482	2580	99	0	0	0	0	0	0	0	0	0	0	0	0
ORF1008	uORF	PGSC0003DMT400002988	2508	2639	132	0	0	0	0	0	0	0	0	0	0	0	0
ORF1009	uORF	PGSC0003DMT400002988	2674	2748	75	0	0	0	0	0	0	0	0	0	0	0	0
ORF1010	uORF	PGSC0003DMT400002988	2806	2889	84	0	0	0	0	0	0	0	0	0	0	0	0
ORF1011	uORF	PGSC0003DMT400002988	2985	3083	99	0	0	0	0	0	0	0	0	0	0	0	0
ORF1012	uORF	PGSC0003DMT400002989	33	137	105	0	0	0	1	3	0	0	0	0	0.71	1.84	0
ORF1013	uORF	PGSC0003DMT400002989	519	659	141	1	0	0	0	0	0	0.53	0	0	0	0	0
ORF1014	uORF	PGSC0003DMT400002989	501	659	159	1	0	0	0	0	0	0.47	0	0	0	0	0
ORF1015	uORF	PGSC0003DMT400002989	471	659	189	1	0	0	0	0	0	0.4	0	0	0	0	0
ORF1016	uORF	PGSC0003DMT400002989	384	659	276	2	0	0	0	1	0	0.54	0	0	0	0.23	0
ORF1017	uORF	PGSC0003DMT400002989	665	736	72	0	0	0	0	0	0	0	0	0	0	0	0
ORF1018	uORF	PGSC0003DMT400002989	737	799	63	0	0	0	0	0	0	0	0	0	0	0	0
ORF1019	uORF	PGSC0003DMT400002989	922	984	63	0	0	0	0	0	0	0	0	0	0	0	0
ORF1020	uORF	PGSC0003DMT400002989	838	984	147	0	0	0	0	0	0	0	0	0	0	0	0
ORF1021	uORF	PGSC0003DMT400002989	978	1076	99	0	0	0	0	0	0	0	0	0	0	0	0
ORF1022	uORF	PGSC0003DMT400002989	966	1076	111	0	0	0	0	0	0	0	0	0	0	0	0
ORF1023	uORF	PGSC0003DMT400002989	1104	1355	252	0	0	0	0	0	0	0	0	0	0	0	0
ORF1024	uORF	PGSC0003DMT400002995	74	157	84	9	1	0	4	4	1	8.05	1.13	0	3.56	3.06	1.16
ORF1025	uORF	PGSC0003DMT400003003	258	353	96	0	0	0	0	6	0	0	0	0	0	4.02	0
ORF1026	uORF	PGSC0003DMT400003003	252	353	102	0	0	0	0	6	0	0	0	0	0	3.79	0
ORF1027	uORF	PGSC0003DMT400003004	70	180	111	0	1	1	5	0	0	0	0.86	0.89	3.37	0	0
ORF1028	uORF	PGSC0003DMT400003004	177	242	66	0	0	1	1	0	0	0	0	1.5	1.13	0	0
ORF1029	uORF	PGSC0003DMT400003007	141	212	72	0	0	0	1	3	0	0	0	0	1.04	2.68	0
ORF1030	uORF	PGSC0003DMT400003007	138	212	75	0	0	0	1	3	0	0	0	0	1	2.57	0
ORF1031	uORF	PGSC0003DMT400003011	244	309	66	0	0	0	0	0	0	0	0	0	0	0	0
ORF1032	uORF	PGSC0003DMT400003021	45	206	162	0	0	0	0	0	0	0	0	0	0	0	0
ORF1033	uORF	PGSC0003DMT400003034	530	592	63	0	0	0	0	0	0	0	0	0	0	0	0
ORF1034	uORF	PGSC0003DMT400003036	485	550	66	1	0	0	2	3	0	1.14	0	0	2.27	2.93	0
ORF1035	uORF	PGSC0003DMT400003086	162	263	102	1	2	1	3	1	3	0.74	1.87	0.97	2.2	0.63	2.88
ORF1036	uORF	PGSC0003DMT400003086	147	263	117	1	2	1	3	1	3	0.64	1.63	0.85	1.92	0.55	2.51
ORF1037	uORF	PGSC0003DMT400003093	95	193	99	0	0	0	0	0	0	0	0	0	0	0	0
ORF1038	uORF	PGSC0003DMT400003093	299	394	96	0	0	0	0	0	0	0	0	0	0	0	0
ORF1039	uORF	PGSC0003DMT400003093	552	623	72	0	0	0	0	0	0	0	0	0	0	0	0
ORF1040	uORF	PGSC0003DMT400003093	589	744	156	0	0	1	0	1	1	0	0	0.63	0	0.41	0.63
ORF1041	uORF	PGSC0003DMT400003093	1068	1154	87	0	0	0	0	0	0	0	0	0	0	0	0
ORF1042	uORF	PGSC0003DMT400003093	1386	1454	69	0	0	0	0	0	0	0	0	0	0	0	0
ORF1043	uORF	PGSC0003DMT400003093	1376	1477	102	0	0	0	0	0	0	0	0	0	0	0	0
ORF1044	uORF	PGSC0003DMT400003093	1842	1943	102	0	0	1	0	0	0	0	0	0.97	0	0	0
ORF1045	uORF	PGSC0003DMT400003093	2022	2114	93	14	8	2	8	19	7	11.3	8.19	2.13	6.43	13.15	7.36
ORF1046	uORF	PGSC0003DMT400003093	2004	2114	111	15	8	2	9	21	7	10.15	6.86	1.78	6.06	12.17	6.17
ORF1047	uORF	PGSC0003DMT400003096	61	138	78	0	0	0	0	0	0	0	0	0	0	0	0
ORF1048	uORF	PGSC0003DMT400003096	150	212	63	0	0	0	0	0	0	0	0	0	0	0	0
ORF1049	uORF	PGSC0003DMT400003096	160	309	150	0	0	2	0	0	0	0	0	1.32	0	0	0
ORF1050	uORF	PGSC0003DMT400003098	79	150	72	2	4	1	1	2	0	2.09	5.29	1.37	1.04	1.79	0
ORF1051	uORF	PGSC0003DMT400003098	70	150	81	2	4	1	1	2	0	1.85	4.7	1.22	0.92	1.59	0
ORF1052	uORF	PGSC0003DMT400003102	44	106	63	0	0	0	0	0	0	0	0	0	0	0	0
ORF1053	uORF	PGSC0003DMT400003102	26	106	81	0	0	0	0	0	0	0	0	0	0	0	0
ORF1054	uORF	PGSC0003DMT400003102	171	266	96	0	0	1	0	0	0	0	0	1.03	0	0	0
ORF1055	uORF	PGSC0003DMT400003102	58	336	279	0	0	1	1	0	0	0	0	0.35	0.27	0	0
ORF1056	uORF	PGSC0003DMT400003102	326	469	144	0	0	0	0	0	0	0	0	0	0	0	0
ORF1057	uORF	PGSC0003DMT400003102	656	799	144	0	0	0	0	0	0	0	0	0	0	0	0
ORF1058	uORF	PGSC0003DMT400003102	571	816	246	0	1	0	0	2	1	0	0.39	0	0	0.52	0.4
ORF1059	uORF	PGSC0003DMT400003102	541	816	276	0	1	0	0	2	1	0	0.35	0	0	0.47	0.35
ORF1060	uORF	PGSC0003DMT400003102	517	816	300	0	1	0	0	2	1	0	0.32	0	0	0.43	0.33
ORF1061	uORF	PGSC0003DMT400003102	466	816	351	0	1	0	0	2	1	0	0.27	0	0	0.37	0.28
ORF1062	uORF	PGSC0003DMT400003129	194	274	81	0	0	0	2	2	0	0	0	0	1.85	1.59	0
ORF1063	uORF	PGSC0003DMT400003129	181	306	126	0	4	4	5	5	2	0	3.02	3.14	2.97	2.55	1.55
ORF1064	uORF	PGSC0003DMT400003129	336	410	75	1	0	1	2	1	2	1	0	1.32	1.99	0.86	2.61
ORF1065	uORF	PGSC0003DMT400003129	327	410	84	1	0	1	2	4	2	0.89	0	1.18	1.78	3.06	2.33
ORF1066	uORF	PGSC0003DMT400003146	114	263	150	0	1	0	0	0	0	0	0.63	0	0	0	0
ORF1067	uORF	PGSC0003DMT400003146	75	263	189	0	1	0	0	0	0	0	0.5	0	0	0	0
ORF1068	uORF	PGSC0003DMT400003146	403	507	105	0	0	0	0	2	0	0	0	0	0	1.23	0
ORF1069	uORF	PGSC0003DMT400003146	462	524	63	0	0	0	0	2	0	0	0	0	0	2.04	0
ORF1070	uORF	PGSC0003DMT400003146	453	524	72	0	0	0	0	2	0	0	0	0	0	1.79	0
ORF1071	uORF	PGSC0003DMT400003146	426	524	99	0	0	0	0	2	0	0	0	0	0	1.3	0
ORF1072	uORF	PGSC0003DMT400003146	380	559	180	0	0	0	0	3	0	0	0	0	0	1.07	0
ORF1073	uORF	PGSC0003DMT400003146	525	653	129	2	1	0	0	1	1	1.16	0.74	0	0	0.5	0.76
ORF1074	uORF	PGSC0003DMT400003146	836	904	69	0	1	0	2	0	0	0	1.38	0	2.17	0	0
ORF1075	uORF	PGSC0003DMT400003146	913	993	81	0	1	0	3	3	0	0	1.18	0	2.77	2.38	0
ORF1076	uORF	PGSC0003DMT400003146	1051	1140	90	0	0	0	1	0	0	0	0	0	0.83	0	0
ORF1077	uORF	PGSC0003DMT400003146	1440	1517	78	0	0	0	0	0	0	0	0	0	0	0	0
ORF1078	uORF	PGSC0003DMT400003146	1560	1664	105	0	0	0	0	0	0	0	0	0	0	0	0
ORF1079	uORF	PGSC0003DMT400003146	1594	1686	93	0	0	0	0	0	0	0	0	0	0	0	0
ORF1080	uORF	PGSC0003DMT400003180	62	175	114	2	1	0	2	3	2	1.32	0.84	0	1.31	1.69	1.72
ORF1081	uORF	PGSC0003DMT400003180	183	257	75	1	0	0	0	0	0	1	0	0	0	0	0
ORF1082	uORF	PGSC0003DMT400003180	301	552	252	4	0	11	14	6	1	1.19	0	4.32	4.15	1.53	0.39
ORF1083	uORF	PGSC0003DMT400003180	539	607	69	0	0	0	0	0	0	0	0	0	0	0	0
ORF1084	uORF	PGSC0003DMT400003180	607	720	114	0	0	0	0	0	0	0	0	0	0	0	0
ORF1085	uORF	PGSC0003DMT400003180	743	805	63	0	0	0	0	0	0	0	0	0	0	0	0
ORF1086	uORF	PGSC0003DMT400003180	704	805	102	0	0	0	0	0	0	0	0	0	0	0	0
ORF1087	uORF	PGSC0003DMT400003180	911	1021	111	0	0	0	0	0	0	0	0	0	0	0	0
ORF1088	uORF	PGSC0003DMT400003180	854	1021	168	0	0	0	0	0	0	0	0	0	0	0	0
ORF1089	uORF	PGSC0003DMT400003180	1094	1180	87	0	1	0	0	0	0	0	1.09	0	0	0	0
ORF1090	uORF	PGSC0003DMT400003202	144	239	96	0	1	0	0	0	0	0	0.99	0	0	0	0
ORF1091	uORF	PGSC0003DMT400003202	111	239	129	0	1	0	0	0	0	0	0.74	0	0	0	0
ORF1092	uORF	PGSC0003DMT400003202	75	239	165	0	1	0	1	0	1	0	0.58	0	0.45	0	0.59
ORF1093	uORF	PGSC0003DMT400003210	39	113	75	0	0	0	0	0	0	0	0	0	0	0	0
ORF1094	uORF	PGSC0003DMT400003210	56	160	105	0	0	0	0	0	0	0	0	0	0	0	0
ORF1095	uORF	PGSC0003DMT400003228	4	84	81	0	0	0	0	0	0	0	0	0	0	0	0
ORF1096	uORF	PGSC0003DMT400003228	155	217	63	0	0	0	0	0	0	0	0	0	0	0	0
ORF1097	uORF	PGSC0003DMT400003229	16	126	111	0	0	0	0	0	0	0	0	0	0	0	0
ORF1098	uORF	PGSC0003DMT400003229	4	126	123	0	0	0	0	0	0	0	0	0	0	0	0
ORF1099	uORF	PGSC0003DMT400003229	163	237	75	0	0	0	0	0	0	0	0	0	0	0	0
ORF1100	uORF	PGSC0003DMT400003229	168	287	120	0	0	0	0	0	0	0	0	0	0	0	0
ORF1101	uORF	PGSC0003DMT400003229	227	307	81	0	0	0	0	0	0	0	0	0	0	0	0
ORF1102	uORF	PGSC0003DMT400003229	215	307	93	0	0	0	0	0	0	0	0	0	0	0	0
ORF1103	uORF	PGSC0003DMT400003233	71	133	63	1	1	0	0	0	0	1.19	1.51	0	0	0	0
ORF1104	uORF	PGSC0003DMT400003233	59	133	75	1	1	0	0	0	0	1	1.27	0	0	0	0
ORF1105	uORF	PGSC0003DMT400003249	210	278	69	0	0	0	0	0	0	0	0	0	0	0	0
ORF1106	uORF	PGSC0003DMT400003249	177	278	102	0	0	0	0	0	0	0	0	0	0	0	0
ORF1107	uORF	PGSC0003DMT400003249	171	278	108	0	0	0	0	0	0	0	0	0	0	0	0
ORF1108	uORF	PGSC0003DMT400003249	521	619	99	0	0	0	0	0	0	0	0	0	0	0	0
ORF1109	uORF	PGSC0003DMT400003249	627	719	93	0	0	0	0	0	0	0	0	0	0	0	0
ORF1110	uORF	PGSC0003DMT400003249	709	804	96	0	0	0	0	0	0	0	0	0	0	0	0
ORF1111	uORF	PGSC0003DMT400003249	655	804	150	0	0	0	0	0	0	0	0	0	0	0	0
ORF1112	uORF	PGSC0003DMT400003253	8	148	141	0	0	0	0	0	0	0	0	0	0	0	0
ORF1113	uORF	PGSC0003DMT400003253	75	152	78	0	0	0	0	0	0	0	0	0	0	0	0
ORF1114	uORF	PGSC0003DMT400003253	201	293	93	0	0	0	0	0	0	0	0	0	0	0	0
ORF1115	uORF	PGSC0003DMT400003253	301	414	114	0	0	0	0	0	0	0	0	0	0	0	0
ORF1116	uORF	PGSC0003DMT400003268	301	399	99	1	0	0	2	3	0	0.76	0	0	1.51	1.95	0
ORF1117	uORF	PGSC0003DMT400003268	530	598	69	0	0	0	0	0	2	0	0	0	0	0	2.83
ORF1118	uORF	PGSC0003DMT400003268	582	650	69	0	0	0	0	0	1	0	0	0	0	0	1.42
ORF1119	uORF	PGSC0003DMT400003268	552	650	99	0	0	0	0	0	2	0	0	0	0	0	1.98
ORF1120	uORF	PGSC0003DMT400003268	543	650	108	0	0	0	0	0	2	0	0	0	0	0	1.81
ORF1121	uORF	PGSC0003DMT400003268	420	650	231	2	1	0	0	1	4	0.65	0.41	0	0	0.28	1.69
ORF1122	uORF	PGSC0003DMT400003268	726	797	72	0	1	0	0	1	0	0	1.32	0	0	0.89	0
ORF1123	uORF	PGSC0003DMT400003268	797	931	135	7	2	3	1	4	5	3.89	1.41	2.2	0.55	1.91	3.62
ORF1124	uORF	PGSC0003DMT400003273	29	103	75	190	78	43	80	157	69	190.24	99.06	56.72	79.76	134.71	89.95
ORF1125	uORF	PGSC0003DMT400003278	80	190	111	6	3	1	0	0	2	4.06	2.57	0.89	0	0	1.76
ORF1126	uORF	PGSC0003DMT400003288	13	75	63	0	0	0	0	0	0	0	0	0	0	0	0
ORF1127	uORF	PGSC0003DMT400003298	5	82	78	0	0	0	0	0	0	0	0	0	0	0	0
ORF1128	uORF	PGSC0003DMT400003312	41	154	114	5	1	4	11	21	7	3.29	0.84	3.47	7.22	11.85	6
ORF1129	uORF	PGSC0003DMT400003312	35	154	120	5	1	4	11	21	7	3.13	0.79	3.3	6.85	11.26	5.7
ORF1130	uORF	PGSC0003DMT400003312	431	496	66	0	0	2	0	0	0	0	0	3	0	0	0
ORF1131	uORF	PGSC0003DMT400003328	21	95	75	1	0	2	0	0	0	1	0	2.64	0	0	0
ORF1132	uORF	PGSC0003DMT400003329	114	182	69	0	0	0	0	0	0	0	0	0	0	0	0
ORF1133	uORF	PGSC0003DMT400003339	23	91	69	0	0	0	0	2	0	0	0	0	0	1.87	0
ORF1134	uORF	PGSC0003DMT400003339	17	91	75	0	0	0	0	2	0	0	0	0	0	1.72	0
ORF1135	uORF	PGSC0003DMT400003339	102	194	93	1	0	0	0	0	0	0.81	0	0	0	0	0
ORF1136	uORF	PGSC0003DMT400003339	149	217	69	1	0	0	0	0	0	1.09	0	0	0	0	0
ORF1137	uORF	PGSC0003DMT400003339	252	359	108	0	0	1	1	0	0	0	0	0.92	0.69	0	0
ORF1138	uORF	PGSC0003DMT400003339	498	581	84	0	0	0	0	0	0	0	0	0	0	0	0
ORF1139	uORF	PGSC0003DMT400003339	453	581	129	0	0	0	1	0	0	0	0	0	0.58	0	0
ORF1140	uORF	PGSC0003DMT400003356	60	167	108	14	5	1	15	8	10	9.73	4.41	0.92	10.39	4.77	9.05
ORF1141	uORF	PGSC0003DMT400003360	50	130	81	13	5	0	1	1	1	12.05	5.88	0	0.92	0.79	1.21
ORF1142	uORF	PGSC0003DMT400003363	111	191	81	6	0	0	2	4	5	5.56	0	0	1.85	3.18	6.04
ORF1143	uORF	PGSC0003DMT400003363	96	191	96	6	0	0	2	4	5	4.69	0	0	1.56	2.68	5.09
ORF1144	uORF	PGSC0003DMT400003363	537	620	84	0	0	0	0	0	0	0	0	0	0	0	0
ORF1145	uORF	PGSC0003DMT400003363	444	620	177	0	0	0	0	0	0	0	0	0	0	0	0
ORF1146	uORF	PGSC0003DMT400003363	608	676	69	0	0	0	0	0	0	0	0	0	0	0	0
ORF1147	uORF	PGSC0003DMT400003363	1069	1134	66	0	0	0	0	0	0	0	0	0	0	0	0
ORF1148	uORF	PGSC0003DMT400003363	1045	1134	90	0	0	0	0	0	0	0	0	0	0	0	0
ORF1149	uORF	PGSC0003DMT400003363	1027	1134	108	0	0	0	0	0	0	0	0	0	0	0	0
ORF1150	uORF	PGSC0003DMT400003364	140	241	102	0	0	0	0	0	0	0	0	0	0	0	0
ORF1151	uORF	PGSC0003DMT400003392	224	286	63	0	0	0	0	0	0	0	0	0	0	0	0
ORF1152	uORF	PGSC0003DMT400003392	164	286	123	5	5	2	6	0	2	3.05	3.87	1.61	3.65	0	1.59
ORF1153	uORF	PGSC0003DMT400003392	249	347	99	0	0	0	0	0	0	0	0	0	0	0	0
ORF1154	uORF	PGSC0003DMT400003392	231	347	117	0	0	0	0	0	0	0	0	0	0	0	0
ORF1155	uORF	PGSC0003DMT400003392	320	394	75	0	0	0	0	0	0	0	0	0	0	0	0
ORF1156	uORF	PGSC0003DMT400003392	499	645	147	0	0	0	0	0	0	0	0	0	0	0	0
ORF1157	uORF	PGSC0003DMT400003392	492	662	171	0	0	0	0	0	0	0	0	0	0	0	0
ORF1158	uORF	PGSC0003DMT400003392	480	662	183	0	0	0	0	0	0	0	0	0	0	0	0
ORF1159	uORF	PGSC0003DMT400003398	61	147	87	0	0	0	0	0	0	0	0	0	0	0	0
ORF1160	uORF	PGSC0003DMT400003411	122	187	66	0	0	0	1	0	1	0	0	0	1.13	0	1.48
ORF1161	uORF	PGSC0003DMT400003414	182	259	78	2	3	1	2	1	1	1.93	3.66	1.27	1.92	0.83	1.25
ORF1162	uORF	PGSC0003DMT400003414	112	276	165	4	3	1	2	1	1	1.82	1.73	0.6	0.91	0.39	0.59
ORF1163	uORF	PGSC0003DMT400003414	46	276	231	4	3	1	2	1	1	1.3	1.24	0.43	0.65	0.28	0.42
ORF1164	uORF	PGSC0003DMT400003427	262	330	69	3	2	2	8	3	0	3.26	2.76	2.87	8.67	2.8	0
ORF1165	uORF	PGSC0003DMT400003435	13	93	81	0	0	0	0	0	0	0	0	0	0	0	0
ORF1166	uORF	PGSC0003DMT400003435	163	231	69	0	2	0	1	0	0	0	2.76	0	1.08	0	0
ORF1167	uORF	PGSC0003DMT400003451	41	103	63	0	0	0	1	0	0	0	0	0	1.19	0	0
ORF1168	uORF	PGSC0003DMT400003451	11	103	93	0	0	0	1	0	0	0	0	0	0.8	0	0
ORF1169	uORF	PGSC0003DMT400003451	106	207	102	0	0	0	0	0	2	0	0	0	0	0	1.92
ORF1170	uORF	PGSC0003DMT400003451	293	376	84	0	0	0	0	0	0	0	0	0	0	0	0
ORF1171	uORF	PGSC0003DMT400003451	514	600	87	1	1	2	1	2	2	0.86	1.09	2.27	0.86	1.48	2.25
ORF1172	uORF	PGSC0003DMT400003451	503	853	351	2	6	2	6	8	2	0.43	1.63	0.56	1.28	1.47	0.56
ORF1173	uORF	PGSC0003DMT400003451	1124	1210	87	0	0	0	0	0	0	0	0	0	0	0	0
ORF1174	uORF	PGSC0003DMT400003451	1261	1383	123	0	1	3	4	1	0	0	0.77	2.41	2.43	0.52	0
ORF1175	uORF	PGSC0003DMT400003451	1359	1439	81	0	0	1	2	0	0	0	0	1.22	1.85	0	0
ORF1176	uORF	PGSC0003DMT400003451	1326	1439	114	0	1	2	4	0	0	0	0.84	1.74	2.62	0	0
ORF1177	uORF	PGSC0003DMT400003451	1101	1439	339	0	1	3	4	1	0	0	0.28	0.88	0.88	0.19	0
ORF1178	uORF	PGSC0003DMT400003451	1017	1439	423	0	1	4	7	1	1	0	0.23	0.94	1.24	0.15	0.23
ORF1179	uORF	PGSC0003DMT400003451	1426	1494	69	0	0	0	0	0	0	0	0	0	0	0	0
ORF1180	uORF	PGSC0003DMT400003451	1657	1761	105	0	0	0	0	0	0	0	0	0	0	0	0
ORF1181	uORF	PGSC0003DMT400003451	1943	2047	105	0	0	0	0	0	0	0	0	0	0	0	0
ORF1182	uORF	PGSC0003DMT400003451	1924	2058	135	0	0	0	0	0	0	0	0	0	0	0	0
ORF1183	uORF	PGSC0003DMT400003451	2449	2526	78	0	0	0	0	0	0	0	0	0	0	0	0
ORF1184	uORF	PGSC0003DMT400003451	2395	2526	132	0	0	0	0	0	0	0	0	0	0	0	0
ORF1185	uORF	PGSC0003DMT400003451	2371	2526	156	0	0	0	0	0	0	0	0	0	0	0	0
ORF1186	uORF	PGSC0003DMT400003464	272	349	78	0	0	0	0	0	0	0	0	0	0	0	0
ORF1187	uORF	PGSC0003DMT400003464	283	384	102	0	0	0	0	0	0	0	0	0	0	0	0
ORF1188	uORF	PGSC0003DMT400003464	262	384	123	0	0	0	0	0	0	0	0	0	0	0	0
ORF1189	uORF	PGSC0003DMT400003464	399	539	141	4	2	3	0	3	1	2.13	1.35	2.1	0	1.37	0.69
ORF1190	uORF	PGSC0003DMT400003464	381	539	159	4	2	3	0	3	1	1.89	1.2	1.87	0	1.21	0.61
ORF1191	uORF	PGSC0003DMT400003464	156	539	384	4	2	3	0	3	1	0.78	0.5	0.77	0	0.5	0.25
ORF1192	uORF	PGSC0003DMT400003464	144	539	396	4	2	3	0	3	1	0.76	0.48	0.75	0	0.49	0.25
ORF1193	uORF	PGSC0003DMT400003464	102	539	438	4	2	3	2	3	1	0.69	0.43	0.68	0.34	0.44	0.22
ORF1194	uORF	PGSC0003DMT400003464	851	946	96	2	0	0	1	3	0	1.56	0	0	0.78	2.01	0
ORF1195	uORF	PGSC0003DMT400003464	701	946	246	3	0	0	2	3	0	0.92	0	0	0.61	0.78	0
ORF1196	uORF	PGSC0003DMT400003464	909	995	87	3	0	0	1	3	1	2.59	0	0	0.86	2.22	1.12
ORF1197	uORF	PGSC0003DMT400003464	885	995	111	3	0	0	1	3	1	2.03	0	0	0.67	1.74	0.88
ORF1198	uORF	PGSC0003DMT400003464	864	995	132	3	0	0	1	3	1	1.71	0	0	0.57	1.46	0.74
ORF1199	uORF	PGSC0003DMT400003464	1363	1491	129	0	0	0	0	0	0	0	0	0	0	0	0
ORF1200	uORF	PGSC0003DMT400003464	1357	1491	135	0	0	0	0	0	0	0	0	0	0	0	0
ORF1201	uORF	PGSC0003DMT400003464	1467	1577	111	0	0	0	0	0	0	0	0	0	0	0	0
ORF1202	uORF	PGSC0003DMT400003464	1146	1577	432	6	2	0	3	4	0	1.04	0.44	0	0.52	0.6	0
ORF1203	uORF	PGSC0003DMT400003464	1522	1632	111	0	0	1	0	0	0	0	0	0.89	0	0	0
ORF1204	uORF	PGSC0003DMT400003473	146	265	120	0	0	0	0	0	0	0	0	0	0	0	0
ORF1205	uORF	PGSC0003DMT400003476	28	114	87	0	0	0	0	0	0	0	0	0	0	0	0
ORF1206	uORF	PGSC0003DMT400003485	74	172	99	0	0	0	0	0	0	0	0	0	0	0	0
ORF1207	uORF	PGSC0003DMT400003487	135	239	105	91	46	28	29	62	42	65.08	41.73	26.38	20.65	38	39.11
ORF1208	uORF	PGSC0003DMT400003487	90	239	150	91	46	28	29	62	42	45.56	29.21	18.47	14.46	26.6	27.38
ORF1209	uORF	PGSC0003DMT400003501	118	234	117	0	0	0	0	0	2	0	0	0	0	0	1.67
ORF1210	uORF	PGSC0003DMT400003522	222	341	120	0	0	0	0	0	0	0	0	0	0	0	0
ORF1211	uORF	PGSC0003DMT400003522	266	379	114	0	0	0	0	0	0	0	0	0	0	0	0
ORF1212	uORF	PGSC0003DMT400003522	697	777	81	0	0	0	0	0	0	0	0	0	0	0	0
ORF1213	uORF	PGSC0003DMT400003522	705	806	102	0	0	0	0	0	0	0	0	0	0	0	0
ORF1214	uORF	PGSC0003DMT400003522	888	977	90	0	0	0	0	0	0	0	0	0	0	0	0
ORF1215	uORF	PGSC0003DMT400003522	1075	1140	66	0	0	0	0	0	0	0	0	0	0	0	0
ORF1216	uORF	PGSC0003DMT400003522	1042	1140	99	0	0	0	0	0	0	0	0	0	0	0	0
ORF1217	uORF	PGSC0003DMT400003522	1112	1201	90	0	0	0	0	0	0	0	0	0	0	0	0
ORF1218	uORF	PGSC0003DMT400003522	1605	1667	63	0	0	0	0	0	0	0	0	0	0	0	0
ORF1219	uORF	PGSC0003DMT400003522	2017	2097	81	0	0	0	0	0	0	0	0	0	0	0	0
ORF1220	uORF	PGSC0003DMT400003522	2063	2137	75	0	0	0	0	0	0	0	0	0	0	0	0
ORF1221	uORF	PGSC0003DMT400003526	696	764	69	3	2	0	10	3	2	3.26	2.76	0	10.84	2.8	2.83
ORF1222	uORF	PGSC0003DMT400003526	1415	1480	66	8	2	4	17	3	8	9.1	2.89	6	19.26	2.93	11.85
ORF1223	uORF	PGSC0003DMT400003526	1250	1480	231	9	5	6	21	7	13	2.93	2.06	2.57	6.8	1.95	5.5
ORF1224	uORF	PGSC0003DMT400003531	238	363	126	18	7	17	25	5	3	10.73	5.29	13.35	14.84	2.55	2.33
ORF1225	uORF	PGSC0003DMT400003531	553	633	81	21	5	21	29	13	12	19.47	5.88	25.65	26.77	10.33	14.48
ORF1226	uORF	PGSC0003DMT400003531	511	633	123	25	5	23	36	13	12	15.26	3.87	18.5	21.89	6.8	9.54
ORF1227	uORF	PGSC0003DMT400003531	505	633	129	25	6	23	36	13	12	14.55	4.43	17.64	20.87	6.49	9.09
ORF1228	uORF	PGSC0003DMT400003531	660	770	111	5	4	3	13	3	3	3.38	3.43	2.67	8.76	1.74	2.64
ORF1229	uORF	PGSC0003DMT400003531	630	770	141	21	7	21	38	12	17	11.18	4.73	14.73	20.15	5.48	11.79
ORF1230	uORF	PGSC0003DMT400003531	772	852	81	2	0	5	7	1	1	1.85	0	6.11	6.46	0.79	1.21
ORF1231	uORF	PGSC0003DMT400003531	715	852	138	3	0	8	14	4	2	1.63	0	5.74	7.59	1.87	1.42
ORF1232	uORF	PGSC0003DMT400003531	806	997	192	9	10	22	27	12	2	3.52	4.96	11.34	10.52	4.02	1.02
ORF1233	uORF	PGSC0003DMT400003531	746	997	252	9	10	23	29	12	2	2.68	3.78	9.03	8.61	3.06	0.78
ORF1234	uORF	PGSC0003DMT400003567	91	360	270	8	3	5	5	5	4	2.22	1.06	1.83	1.38	1.19	1.45
ORF1235	uORF	PGSC0003DMT400003567	326	397	72	0	0	0	0	0	0	0	0	0	0	0	0
ORF1236	uORF	PGSC0003DMT400003570	15	152	138	0	1	1	0	0	0	0	0.69	0.72	0	0	0
ORF1237	uORF	PGSC0003DMT400003581	167	292	126	0	2	0	2	2	0	0	1.51	0	1.19	1.02	0
ORF1238	uORF	PGSC0003DMT400003614	143	208	66	2	0	0	0	0	0	2.28	0	0	0	0	0
ORF1239	uORF	PGSC0003DMT400003634	84	317	234	1	2	5	5	1	0	0.32	0.81	2.11	1.6	0.28	0
ORF1240	uORF	PGSC0003DMT400003634	81	317	237	1	2	5	5	1	0	0.32	0.8	2.09	1.58	0.27	0
ORF1241	uORF	PGSC0003DMT400003634	78	317	240	1	2	5	5	1	0	0.31	0.79	2.06	1.56	0.27	0
ORF1242	uORF	PGSC0003DMT400003634	75	317	243	1	2	5	5	1	0	0.31	0.78	2.04	1.54	0.26	0
ORF1243	uORF	PGSC0003DMT400003634	66	317	252	1	2	5	5	1	0	0.3	0.76	1.96	1.48	0.26	0
ORF1244	uORF	PGSC0003DMT400003634	63	317	255	1	2	5	5	1	0	0.29	0.75	1.94	1.47	0.25	0
ORF1245	uORF	PGSC0003DMT400003634	12	317	306	1	2	5	5	1	0	0.25	0.62	1.62	1.22	0.21	0
ORF1246	uORF	PGSC0003DMT400003651	64	126	63	0	0	0	0	0	0	0	0	0	0	0	0
ORF1247	uORF	PGSC0003DMT400003651	55	126	72	0	0	0	0	0	0	0	0	0	0	0	0
ORF1248	uORF	PGSC0003DMT400003654	179	241	63	5	2	3	7	1	1	5.96	3.02	4.71	8.31	1.02	1.55
ORF1249	uORF	PGSC0003DMT400003654	262	336	75	64	47	84	117	68	30	64.08	59.69	110.8	116.65	58.35	39.11
ORF1250	uORF	PGSC0003DMT400003657	225	329	105	4	2	3	1	11	1	2.86	1.81	2.83	0.71	6.74	0.93
ORF1251	uORF	PGSC0003DMT400003663	382	456	75	3	4	3	0	2	5	3	5.08	3.96	0	1.72	6.52
ORF1252	uORF	PGSC0003DMT400003663	487	588	102	4	2	1	5	0	4	2.94	1.87	0.97	3.67	0	3.83
ORF1253	uORF	PGSC0003DMT400003669	57	125	69	0	1	0	1	0	0	0	1.38	0	1.08	0	0
ORF1254	uORF	PGSC0003DMT400003680	34	156	123	1	0	0	0	0	0	0.61	0	0	0	0	0
ORF1255	uORF	PGSC0003DMT400003680	108	185	78	1	0	0	0	0	0	0.96	0	0	0	0	0
ORF1256	uORF	PGSC0003DMT400003682	467	643	177	2	0	1	0	3	1	0.85	0	0.56	0	1.09	0.55
ORF1257	uORF	PGSC0003DMT400003682	431	643	213	2	0	1	0	4	1	0.71	0	0.46	0	1.21	0.46
ORF1258	uORF	PGSC0003DMT400003682	484	789	306	2	1	1	2	4	1	0.49	0.31	0.32	0.49	0.84	0.32
ORF1259	uORF	PGSC0003DMT400003682	794	865	72	0	0	0	1	0	0	0	0	0	1.04	0	0
ORF1260	uORF	PGSC0003DMT400003682	719	865	147	0	1	0	2	1	0	0	0.65	0	1.02	0.44	0
ORF1261	uORF	PGSC0003DMT400003682	656	865	210	0	1	0	3	1	0	0	0.45	0	1.07	0.31	0
ORF1262	uORF	PGSC0003DMT400003682	653	865	213	0	1	0	3	1	0	0	0.45	0	1.05	0.3	0
ORF1263	uORF	PGSC0003DMT400003690	8	97	90	0	0	0	0	0	0	0	0	0	0	0	0
ORF1264	uORF	PGSC0003DMT400003716	2	82	81	3	0	2	0	2	0	2.78	0	2.44	0	1.59	0
ORF1265	uORF	PGSC0003DMT400003727	615	701	87	18	12	7	18	20	11	15.54	13.14	7.96	15.47	14.79	12.36
ORF1266	uORF	PGSC0003DMT400003727	791	880	90	0	2	3	1	0	0	0	2.12	3.3	0.83	0	0
ORF1267	uORF	PGSC0003DMT400003727	910	981	72	2	0	0	0	2	0	2.09	0	0	0	1.79	0
ORF1268	uORF	PGSC0003DMT400003727	984	1124	141	0	0	0	0	0	0	0	0	0	0	0	0
ORF1269	uORF	PGSC0003DMT400003727	783	1124	342	2	2	3	1	2	1	0.44	0.56	0.87	0.22	0.38	0.29
ORF1270	uORF	PGSC0003DMT400003732	310	387	78	0	0	0	0	0	0	0	0	0	0	0	0
ORF1271	uORF	PGSC0003DMT400003732	289	387	99	0	0	0	0	0	0	0	0	0	0	0	0
ORF1272	uORF	PGSC0003DMT400003732	253	387	135	2	4	0	0	3	0	1.11	2.82	0	0	1.43	0
ORF1273	uORF	PGSC0003DMT400003732	454	618	165	0	0	0	0	0	0	0	0	0	0	0	0
ORF1274	uORF	PGSC0003DMT400003732	445	618	174	0	0	0	0	0	0	0	0	0	0	0	0
ORF1275	uORF	PGSC0003DMT400003732	714	782	69	0	0	0	0	0	0	0	0	0	0	0	0
ORF1276	uORF	PGSC0003DMT400003732	631	786	156	0	0	0	0	0	0	0	0	0	0	0	0
ORF1277	uORF	PGSC0003DMT400003732	707	796	90	0	0	0	0	0	0	0	0	0	0	0	0
ORF1278	uORF	PGSC0003DMT400003732	841	921	81	0	0	0	0	0	0	0	0	0	0	0	0
ORF1279	uORF	PGSC0003DMT400003732	941	1006	66	0	0	1	0	0	1	0	0	1.5	0	0	1.48
ORF1280	uORF	PGSC0003DMT400003763	49	177	129	1	0	0	0	0	0	0.58	0	0	0	0	0
ORF1281	uORF	PGSC0003DMT400003763	250	354	105	2	1	0	0	2	1	1.43	0.91	0	0	1.23	0.93
ORF1282	uORF	PGSC0003DMT400003763	415	516	102	4	0	3	0	0	1	2.94	0	2.91	0	0	0.96
ORF1283	uORF	PGSC0003DMT400003763	676	759	84	0	0	0	0	0	1	0	0	0	0	0	1.16
ORF1284	uORF	PGSC0003DMT400003763	604	759	156	0	0	0	0	0	1	0	0	0	0	0	0.63
ORF1285	uORF	PGSC0003DMT400003763	630	890	261	0	2	0	2	0	1	0	0.73	0	0.57	0	0.37
ORF1286	uORF	PGSC0003DMT400003763	447	890	444	4	3	3	2	0	2	0.68	0.64	0.67	0.34	0	0.44
ORF1287	uORF	PGSC0003DMT400003763	1095	1181	87	1	1	0	0	0	0	0.86	1.09	0	0	0	0
ORF1288	uORF	PGSC0003DMT400003763	1130	1312	183	4	3	0	0	0	0	1.64	1.56	0	0	0	0
ORF1289	uORF	PGSC0003DMT400003763	1091	1312	222	4	4	0	1	1	0	1.35	1.72	0	0.34	0.29	0
ORF1290	uORF	PGSC0003DMT400003763	1052	1312	261	4	5	0	1	1	0	1.15	1.82	0	0.29	0.25	0
ORF1291	uORF	PGSC0003DMT400003763	1317	1388	72	0	5	0	0	1	0	0	6.61	0	0	0.89	0
ORF1292	uORF	PGSC0003DMT400003763	1314	1388	75	0	5	0	0	1	0	0	6.35	0	0	0.86	0
ORF1293	uORF	PGSC0003DMT400003763	1302	1388	87	0	7	0	0	1	0	0	7.66	0	0	0.74	0
ORF1294	uORF	PGSC0003DMT400003769	308	412	105	9	11	6	4	4	7	6.44	9.98	5.65	2.85	2.45	6.52
ORF1295	uORF	PGSC0003DMT400003769	546	611	66	32	9	22	30	60	18	36.41	12.99	32.98	33.99	58.5	26.66
ORF1296	uORF	PGSC0003DMT400003769	708	776	69	34	15	15	27	36	18	37	20.71	21.51	29.26	33.57	25.51
ORF1297	uORF	PGSC0003DMT400003769	887	985	99	10	15	11	14	18	3	7.59	14.43	10.99	10.57	11.7	2.96
ORF1298	uORF	PGSC0003DMT400003769	934	1086	153	13	17	11	21	21	4	6.38	10.58	7.11	10.26	8.83	2.56
ORF1299	uORF	PGSC0003DMT400003772	43	135	93	1	0	0	0	0	2	0.81	0	0	0	0	2.1
ORF1300	uORF	PGSC0003DMT400003772	211	306	96	0	1	0	0	0	0	0	0.99	0	0	0	0
ORF1301	uORF	PGSC0003DMT400003772	279	362	84	0	0	0	0	2	0	0	0	0	0	1.53	0
ORF1302	uORF	PGSC0003DMT400003772	174	362	189	2	1	0	0	2	1	0.79	0.5	0	0	0.68	0.52
ORF1303	uORF	PGSC0003DMT400003772	147	362	216	2	1	0	0	2	1	0.7	0.44	0	0	0.6	0.45
ORF1304	uORF	PGSC0003DMT400003772	359	442	84	2	0	1	0	1	2	1.79	0	1.18	0	0.77	2.33
ORF1305	uORF	PGSC0003DMT400003772	329	442	114	2	0	1	0	3	2	1.32	0	0.87	0	1.69	1.72
ORF1306	uORF	PGSC0003DMT400003772	473	553	81	0	0	0	0	0	0	0	0	0	0	0	0
ORF1307	uORF	PGSC0003DMT400003780	492	593	102	48	28	29	37	56	27	35.34	26.15	28.13	27.13	35.33	25.88
ORF1308	uORF	PGSC0003DMT400003780	622	687	66	14	4	3	4	2	0	15.93	5.77	4.5	4.53	1.95	0
ORF1309	uORF	PGSC0003DMT400003780	1131	1196	66	2	0	0	0	0	0	2.28	0	0	0	0	0
ORF1310	uORF	PGSC0003DMT400003780	1113	1196	84	11	23	12	2	9	6	9.83	26.08	14.13	1.78	6.89	6.98
ORF1311	uORF	PGSC0003DMT400003780	1047	1196	150	38	45	18	25	31	25	19.02	28.57	11.87	12.46	13.3	16.29
ORF1312	uORF	PGSC0003DMT400003780	972	1196	225	64	63	32	54	60	50	21.36	26.67	14.07	17.95	17.16	21.73
ORF1313	uORF	PGSC0003DMT400003780	906	1196	291	69	63	34	56	65	55	17.81	20.62	11.56	14.39	14.37	18.48
ORF1314	uORF	PGSC0003DMT400003780	840	1196	357	70	63	34	56	65	55	14.72	16.81	9.42	11.73	11.72	15.06
ORF1315	uORF	PGSC0003DMT400003780	831	1196	366	71	64	39	60	69	55	14.57	16.65	10.54	12.26	12.13	14.69
ORF1316	uORF	PGSC0003DMT400003780	869	1204	336	69	63	34	56	65	55	15.42	17.86	10.01	12.46	12.45	16
ORF1317	uORF	PGSC0003DMT400003784	20	130	111	0	0	0	0	1	0	0	0	0	0	0.58	0
ORF1318	uORF	PGSC0003DMT400003784	118	192	75	0	0	0	1	2	0	0	0	0	1	1.72	0
ORF1319	uORF	PGSC0003DMT400003812	102	233	132	0	1	0	1	1	0	0	0.72	0	0.57	0.49	0
ORF1320	uORF	PGSC0003DMT400003812	344	406	63	7	4	1	0	0	2	8.34	6.05	1.57	0	0	3.1
ORF1321	uORF	PGSC0003DMT400003812	277	435	159	34	25	2	7	12	8	16.06	14.98	1.24	3.29	4.86	4.92
ORF1322	uORF	PGSC0003DMT400003817	455	592	138	1	0	0	0	0	0	0.54	0	0	0	0	0
ORF1323	uORF	PGSC0003DMT400003817	416	592	177	1	0	0	0	0	0	0.42	0	0	0	0	0
ORF1324	uORF	PGSC0003DMT400003817	389	592	204	1	0	0	0	0	1	0.37	0	0	0	0	0.48
ORF1325	uORF	PGSC0003DMT400003817	236	592	357	2	0	0	0	0	1	0.42	0	0	0	0	0.27
ORF1326	uORF	PGSC0003DMT400003817	525	620	96	0	0	0	0	0	0	0	0	0	0	0	0
ORF1327	uORF	PGSC0003DMT400003844	10	111	102	0	0	0	1	0	0	0	0	0	0.73	0	0
ORF1328	uORF	PGSC0003DMT400003844	117	182	66	0	0	0	0	0	0	0	0	0	0	0	0
ORF1329	uORF	PGSC0003DMT400003844	114	182	69	0	0	0	0	0	0	0	0	0	0	0	0
ORF1330	uORF	PGSC0003DMT400003859	38	106	69	0	0	0	0	0	0	0	0	0	0	0	0
ORF1331	uORF	PGSC0003DMT400003859	23	106	84	0	0	0	0	0	0	0	0	0	0	0	0
ORF1332	uORF	PGSC0003DMT400003870	51	197	147	4	1	0	2	1	3	2.04	0.65	0	1.02	0.44	2
ORF1333	uORF	PGSC0003DMT400003870	18	197	180	4	1	0	2	1	3	1.67	0.53	0	0.83	0.36	1.63
ORF1334	uORF	PGSC0003DMT400003883	57	125	69	0	0	1	0	0	1	0	0	1.43	0	0	1.42
ORF1335	uORF	PGSC0003DMT400003893	89	166	78	0	0	0	0	0	0	0	0	0	0	0	0
ORF1336	uORF	PGSC0003DMT400003893	17	166	150	0	0	0	0	0	0	0	0	0	0	0	0
ORF1337	uORF	PGSC0003DMT400003893	129	212	84	0	0	0	0	0	0	0	0	0	0	0	0
ORF1338	uORF	PGSC0003DMT400003893	209	316	108	0	0	0	0	0	0	0	0	0	0	0	0
ORF1339	uORF	PGSC0003DMT400003898	4	75	72	0	0	0	0	0	0	0	0	0	0	0	0
ORF1340	uORF	PGSC0003DMT400003898	62	136	75	0	0	0	0	0	0	0	0	0	0	0	0
ORF1341	uORF	PGSC0003DMT400003900	249	326	78	0	0	0	0	0	0	0	0	0	0	0	0
ORF1342	uORF	PGSC0003DMT400003918	91	177	87	0	0	0	0	0	0	0	0	0	0	0	0
ORF1343	uORF	PGSC0003DMT400003924	12	245	234	0	0	0	0	0	0	0	0	0	0	0	0
ORF1344	uORF	PGSC0003DMT400003924	431	505	75	0	0	0	0	0	0	0	0	0	0	0	0
ORF1345	uORF	PGSC0003DMT400003924	338	505	168	2	2	8	0	2	0	0.89	1.13	4.71	0	0.77	0
ORF1346	uORF	PGSC0003DMT400003924	483	683	201	0	0	0	1	9	4	0	0	0	0.37	2.88	1.95
ORF1347	uORF	PGSC0003DMT400003924	673	735	63	0	0	0	1	20	5	0	0	0	1.19	20.43	7.76
ORF1348	uORF	PGSC0003DMT400003924	667	735	69	0	0	0	1	20	5	0	0	0	1.08	18.65	7.08
ORF1349	uORF	PGSC0003DMT400003924	763	831	69	0	0	0	0	4	1	0	0	0	0	3.73	1.42
ORF1350	uORF	PGSC0003DMT400003924	797	862	66	0	0	0	1	9	4	0	0	0	1.13	8.78	5.93
ORF1351	uORF	PGSC0003DMT400003924	899	1027	129	0	0	0	0	1	2	0	0	0	0	0.5	1.52
ORF1352	uORF	PGSC0003DMT400003929	388	453	66	12	11	5	10	18	8	13.65	15.87	7.49	11.33	17.55	11.85
ORF1353	uORF	PGSC0003DMT400003929	307	453	147	13	12	9	11	21	11	6.64	7.78	6.06	5.6	9.19	7.32
ORF1354	uORF	PGSC0003DMT400003929	196	453	258	13	12	9	13	21	12	3.78	4.43	3.45	3.77	5.24	4.55
ORF1355	uORF	PGSC0003DMT400003929	78	476	399	17	14	16	23	32	17	3.2	3.34	3.97	4.31	5.16	4.17
ORF1356	uORF	PGSC0003DMT400003938	117	179	63	2	2	1	0	1	1	2.38	3.02	1.57	0	1.02	1.55
ORF1357	uORF	PGSC0003DMT400003942	125	259	135	0	0	0	0	0	0	0	0	0	0	0	0
ORF1358	uORF	PGSC0003DMT400003942	322	384	63	0	0	0	0	0	0	0	0	0	0	0	0
ORF1359	uORF	PGSC0003DMT400003942	304	384	81	0	0	0	0	0	0	0	0	0	0	0	0
ORF1360	uORF	PGSC0003DMT400003942	271	384	114	0	0	0	0	0	0	0	0	0	0	0	0
ORF1361	uORF	PGSC0003DMT400003942	392	460	69	0	0	0	0	0	0	0	0	0	0	0	0
ORF1362	uORF	PGSC0003DMT400003942	493	576	84	0	0	0	0	0	0	0	0	0	0	0	0
ORF1363	uORF	PGSC0003DMT400003944	13	111	99	0	0	0	0	0	0	0	0	0	0	0	0
ORF1364	uORF	PGSC0003DMT400003944	118	213	96	0	0	0	0	0	1	0	0	0	0	0	1.02
ORF1365	uORF	PGSC0003DMT400003944	252	335	84	2	0	0	3	1	0	1.79	0	0	2.67	0.77	0
ORF1366	uORF	PGSC0003DMT400003944	427	492	66	0	0	0	0	2	0	0	0	0	0	1.95	0
ORF1367	uORF	PGSC0003DMT400003944	497	565	69	1	0	0	2	1	0	1.09	0	0	2.17	0.93	0
ORF1368	uORF	PGSC0003DMT400003944	642	719	78	0	0	0	0	0	0	0	0	0	0	0	0
ORF1369	uORF	PGSC0003DMT400003944	558	719	162	0	0	0	0	0	0	0	0	0	0	0	0
ORF1370	uORF	PGSC0003DMT400003944	552	719	168	0	0	0	0	0	0	0	0	0	0	0	0
ORF1371	uORF	PGSC0003DMT400003944	649	741	93	0	0	0	0	0	0	0	0	0	0	0	0
ORF1372	uORF	PGSC0003DMT400003944	836	922	87	0	0	0	0	0	0	0	0	0	0	0	0
ORF1373	uORF	PGSC0003DMT400003944	782	922	141	0	0	0	0	0	0	0	0	0	0	0	0
ORF1374	uORF	PGSC0003DMT400003944	1261	1329	69	0	0	0	0	0	0	0	0	0	0	0	0
ORF1375	uORF	PGSC0003DMT400003944	1520	1618	99	0	0	0	0	0	0	0	0	0	0	0	0
ORF1376	uORF	PGSC0003DMT400003944	1463	1618	156	0	0	0	0	0	0	0	0	0	0	0	0
ORF1377	uORF	PGSC0003DMT400003944	1681	1743	63	0	0	0	0	0	0	0	0	0	0	0	0
ORF1378	uORF	PGSC0003DMT400003944	1663	1743	81	0	0	0	0	0	0	0	0	0	0	0	0
ORF1379	uORF	PGSC0003DMT400003944	1630	1743	114	0	0	0	0	0	0	0	0	0	0	0	0
ORF1380	uORF	PGSC0003DMT400003944	1432	1743	312	0	0	0	0	0	0	0	0	0	0	0	0
ORF1381	uORF	PGSC0003DMT400003944	1751	1819	69	0	0	0	0	0	0	0	0	0	0	0	0
ORF1382	uORF	PGSC0003DMT400003944	1852	1935	84	0	0	0	0	0	0	0	0	0	0	0	0
ORF1383	uORF	PGSC0003DMT400003944	2104	2187	84	0	0	0	0	0	0	0	0	0	0	0	0
ORF1384	uORF	PGSC0003DMT400003944	2232	2297	66	0	0	0	0	0	0	0	0	0	0	0	0
ORF1385	uORF	PGSC0003DMT400003944	2163	2297	135	0	0	0	0	0	0	0	0	0	0	0	0
ORF1386	uORF	PGSC0003DMT400003944	1974	2297	324	0	0	0	0	0	0	0	0	0	0	0	0
ORF1387	uORF	PGSC0003DMT400003944	1962	2297	336	0	0	0	0	0	0	0	0	0	0	0	0
ORF1388	uORF	PGSC0003DMT400003944	1950	2297	348	0	0	0	0	0	0	0	0	0	0	0	0
ORF1389	uORF	PGSC0003DMT400003944	2294	2356	63	0	0	0	0	0	0	0	0	0	0	0	0
ORF1390	uORF	PGSC0003DMT400003952	29	136	108	9	3	3	1	2	5	6.26	2.65	2.75	0.69	1.19	4.53
ORF1391	uORF	PGSC0003DMT400003952	148	240	93	2	4	4	1	3	3	1.61	4.1	4.26	0.8	2.08	3.15
ORF1392	uORF	PGSC0003DMT400003952	511	579	69	5	1	0	2	2	2	5.44	1.38	0	2.17	1.87	2.83
ORF1393	uORF	PGSC0003DMT400003952	460	579	120	8	1	0	3	2	3	5.01	0.79	0	1.87	1.07	2.44
ORF1394	uORF	PGSC0003DMT400003952	814	879	66	0	0	0	0	5	4	0	0	0	0	4.88	5.93
ORF1395	uORF	PGSC0003DMT400003952	763	879	117	1	0	1	2	5	8	0.64	0	0.85	1.28	2.75	6.69
ORF1396	uORF	PGSC0003DMT400003952	742	879	138	1	0	1	2	5	8	0.54	0	0.72	1.08	2.33	5.67
ORF1397	uORF	PGSC0003DMT400003952	984	1052	69	0	0	0	0	0	0	0	0	0	0	0	0
ORF1398	uORF	PGSC0003DMT400003952	969	1052	84	0	0	0	0	0	0	0	0	0	0	0	0
ORF1399	uORF	PGSC0003DMT400003952	954	1052	99	0	0	0	0	0	0	0	0	0	0	0	0
ORF1400	uORF	PGSC0003DMT400003952	930	1052	123	0	0	0	0	0	0	0	0	0	0	0	0
ORF1401	uORF	PGSC0003DMT400003952	888	1052	165	0	0	0	0	0	0	0	0	0	0	0	0
ORF1402	uORF	PGSC0003DMT400003952	804	1052	249	1	0	1	0	5	4	0.3	0	0.4	0	1.29	1.57
ORF1403	uORF	PGSC0003DMT400003954	216	332	117	12	10	4	7	8	9	7.7	8.14	3.38	4.47	4.4	7.52
ORF1404	uORF	PGSC0003DMT400003954	207	332	126	12	10	4	7	8	9	7.15	7.56	3.14	4.15	4.09	6.98
ORF1405	uORF	PGSC0003DMT400003954	314	403	90	7	7	6	4	4	4	5.84	7.41	6.6	3.32	2.86	4.35
ORF1406	uORF	PGSC0003DMT400003954	140	403	264	19	14	11	12	14	10	5.4	5.05	4.12	3.4	3.41	3.7
ORF1407	uORF	PGSC0003DMT400003954	104	403	300	30	19	14	18	21	11	7.51	6.03	4.62	4.49	4.5	3.58
ORF1408	uORF	PGSC0003DMT400003954	591	800	210	0	0	1	0	1	0	0	0	0.47	0	0.31	0
ORF1409	uORF	PGSC0003DMT400003954	1124	1204	81	0	0	0	0	4	0	0	0	0	0	3.18	0
ORF1410	uORF	PGSC0003DMT400003954	1640	1729	90	1	1	1	2	1	2	0.83	1.06	1.1	1.66	0.72	2.17
ORF1411	uORF	PGSC0003DMT400003954	1607	1729	123	1	1	1	2	1	2	0.61	0.77	0.8	1.22	0.52	1.59
ORF1412	uORF	PGSC0003DMT400003954	1897	1980	84	0	1	0	2	4	3	0	1.13	0	1.78	3.06	3.49
ORF1413	uORF	PGSC0003DMT400003956	45	110	66	1	3	0	1	6	1	1.14	4.33	0	1.13	5.85	1.48
ORF1414	uORF	PGSC0003DMT400003992	29	91	63	0	0	0	0	0	0	0	0	0	0	0	0
ORF1415	uORF	PGSC0003DMT400003992	210	281	72	29	13	5	9	16	15	30.25	17.2	6.87	9.35	14.3	20.37
ORF1416	uORF	PGSC0003DMT400003995	120	203	84	19	7	6	7	7	8	16.99	7.94	7.07	6.23	5.36	9.31
ORF1417	uORF	PGSC0003DMT400004006	246	308	63	11	5	4	8	6	4	13.11	7.56	6.28	9.5	6.13	6.21
ORF1418	uORF	PGSC0003DMT400004006	293	418	126	0	0	0	1	1	3	0	0	0	0.59	0.51	2.33
ORF1419	uORF	PGSC0003DMT400004006	312	425	114	1	0	0	1	1	0	0.66	0	0	0.66	0.56	0
ORF1420	uORF	PGSC0003DMT400004006	546	650	105	1	2	5	6	4	7	0.72	1.81	4.71	4.27	2.45	6.52
ORF1421	uORF	PGSC0003DMT400004014	401	490	90	0	0	0	0	0	0	0	0	0	0	0	0
ORF1422	uORF	PGSC0003DMT400004016	8	103	96	2	2	2	10	7	0	1.56	1.98	2.06	7.79	4.69	0
ORF1423	uORF	PGSC0003DMT400004039	37	108	72	1	0	0	0	5	2	1.04	0	0	0	4.47	2.72
ORF1424	uORF	PGSC0003DMT400004063	18	89	72	0	0	0	0	0	0	0	0	0	0	0	0
ORF1425	uORF	PGSC0003DMT400004065	204	275	72	7	10	8	18	17	4	7.3	13.23	10.99	18.69	15.19	5.43
ORF1426	uORF	PGSC0003DMT400004065	447	533	87	1	3	1	5	0	2	0.86	3.28	1.14	4.3	0	2.25
ORF1427	uORF	PGSC0003DMT400004065	272	685	414	14	23	21	27	26	6	2.54	5.29	5.02	4.88	4.04	1.42
ORF1428	uORF	PGSC0003DMT400004065	606	788	183	1	1	1	0	1	1	0.41	0.52	0.54	0	0.35	0.53
ORF1429	uORF	PGSC0003DMT400004081	91	153	63	0	0	1	0	2	1	0	0	1.57	0	2.04	1.55
ORF1430	uORF	PGSC0003DMT400004081	137	226	90	2	1	2	2	5	3	1.67	1.06	2.2	1.66	3.58	3.26
ORF1431	uORF	PGSC0003DMT400004081	294	440	147	0	0	0	0	0	0	0	0	0	0	0	0
ORF1432	uORF	PGSC0003DMT400004081	648	710	63	0	0	0	0	0	0	0	0	0	0	0	0
ORF1433	uORF	PGSC0003DMT400004081	608	724	117	0	0	0	3	0	0	0	0	0	1.92	0	0
ORF1434	uORF	PGSC0003DMT400004081	664	783	120	0	0	1	2	0	0	0	0	0.82	1.25	0	0
ORF1435	uORF	PGSC0003DMT400004081	1127	1195	69	0	0	0	1	0	0	0	0	0	1.08	0	0
ORF1436	uORF	PGSC0003DMT400004081	1132	1215	84	0	0	0	1	0	0	0	0	0	0.89	0	0
ORF1437	uORF	PGSC0003DMT400004081	1261	1329	69	0	0	0	0	0	1	0	0	0	0	0	1.42
ORF1438	uORF	PGSC0003DMT400004081	1237	1329	93	0	0	0	0	0	1	0	0	0	0	0	1.05
ORF1439	uORF	PGSC0003DMT400004081	1363	1482	120	1	0	2	2	2	1	0.63	0	1.65	1.25	1.07	0.81
ORF1440	uORF	PGSC0003DMT400004081	1582	1653	72	1	0	3	10	6	2	1.04	0	4.12	10.39	5.36	2.72
ORF1441	uORF	PGSC0003DMT400004081	1735	2082	348	5	6	10	7	3	5	1.08	1.64	2.84	1.5	0.55	1.4
ORF1442	uORF	PGSC0003DMT400004081	2048	2110	63	3	2	0	2	0	0	3.58	3.02	0	2.37	0	0
ORF1443	uORF	PGSC0003DMT400004081	2216	2305	90	1	3	2	0	1	0	0.83	3.17	2.2	0	0.72	0
ORF1444	uORF	PGSC0003DMT400004081	2447	2512	66	7	8	3	10	3	3	7.96	11.54	4.5	11.33	2.93	4.44
ORF1445	uORF	PGSC0003DMT400004081	2411	2512	102	7	8	3	10	3	3	5.15	7.47	2.91	7.33	1.89	2.88
ORF1446	uORF	PGSC0003DMT400004081	2390	2512	123	7	8	3	11	4	3	4.27	6.19	2.41	6.69	2.09	2.38
ORF1447	uORF	PGSC0003DMT400004081	2428	2526	99	7	8	3	10	3	3	5.31	7.7	3	7.55	1.95	2.96
ORF1448	uORF	PGSC0003DMT400004081	2284	2526	243	9	11	5	12	5	3	2.78	4.31	2.04	3.69	1.32	1.21
ORF1449	uORF	PGSC0003DMT400004081	2755	2868	114	0	1	3	2	1	1	0	0.84	2.6	1.31	0.56	0.86
ORF1450	uORF	PGSC0003DMT400004084	69	173	105	0	0	0	0	1	1	0	0	0	0	0.61	0.93
ORF1451	uORF	PGSC0003DMT400004086	69	131	63	0	0	0	0	0	0	0	0	0	0	0	0
ORF1452	uORF	PGSC0003DMT400004087	401	463	63	0	0	0	0	0	0	0	0	0	0	0	0
ORF1453	uORF	PGSC0003DMT400004087	471	581	111	0	0	0	0	0	0	0	0	0	0	0	0
ORF1454	uORF	PGSC0003DMT400004087	465	581	117	0	0	0	0	0	0	0	0	0	0	0	0
ORF1455	uORF	PGSC0003DMT400004087	444	581	138	0	0	0	0	0	0	0	0	0	0	0	0
ORF1456	uORF	PGSC0003DMT400004087	535	699	165	0	0	0	0	0	0	0	0	0	0	0	0
ORF1457	uORF	PGSC0003DMT400004114	58	189	132	2	1	1	2	0	0	1.14	0.72	0.75	1.13	0	0
ORF1458	uORF	PGSC0003DMT400004114	161	241	81	5	1	0	2	0	0	4.64	1.18	0	1.85	0	0
ORF1459	uORF	PGSC0003DMT400004125	7	111	105	0	0	0	0	0	0	0	0	0	0	0	0
ORF1460	uORF	PGSC0003DMT400004125	223	342	120	0	0	0	1	0	0	0	0	0	0.62	0	0
ORF1461	uORF	PGSC0003DMT400004151	120	182	63	0	0	0	0	0	0	0	0	0	0	0	0
ORF1462	uORF	PGSC0003DMT400004151	179	247	69	0	0	0	0	0	0	0	0	0	0	0	0
ORF1463	uORF	PGSC0003DMT400004151	444	536	93	0	0	0	1	0	0	0	0	0	0.8	0	0
ORF1464	uORF	PGSC0003DMT400004152	26	88	63	0	0	0	0	0	0	0	0	0	0	0	0
ORF1465	uORF	PGSC0003DMT400004152	168	260	93	0	0	0	0	0	1	0	0	0	0	0	1.05
ORF1466	uORF	PGSC0003DMT400004153	215	319	105	0	0	0	0	0	0	0	0	0	0	0	0
ORF1467	uORF	PGSC0003DMT400004153	276	377	102	0	0	0	0	0	0	0	0	0	0	0	0
ORF1468	uORF	PGSC0003DMT400004153	249	377	129	0	0	0	0	0	0	0	0	0	0	0	0
ORF1469	uORF	PGSC0003DMT400004157	115	180	66	0	0	0	0	0	0	0	0	0	0	0	0
ORF1470	uORF	PGSC0003DMT400004157	61	180	120	0	0	0	0	0	0	0	0	0	0	0	0
ORF1471	uORF	PGSC0003DMT400004157	363	518	156	5	0	0	2	6	2	2.41	0	0	0.96	2.48	1.25
ORF1472	uORF	PGSC0003DMT400004158	20	100	81	0	0	0	0	0	0	0	0	0	0	0	0
ORF1473	uORF	PGSC0003DMT400004159	69	200	132	0	0	0	0	0	0	0	0	0	0	0	0
ORF1474	uORF	PGSC0003DMT400004159	167	286	120	0	0	0	0	1	0	0	0	0	0	0.54	0
ORF1475	uORF	PGSC0003DMT400004175	276	473	198	17	5	6	13	14	11	6.45	2.41	3	4.91	4.55	5.43
ORF1476	uORF	PGSC0003DMT400004175	273	473	201	17	5	6	13	15	11	6.35	2.37	2.95	4.84	4.8	5.35
ORF1477	uORF	PGSC0003DMT400004175	270	473	204	17	5	6	13	17	11	6.26	2.33	2.91	4.77	5.36	5.27
ORF1478	uORF	PGSC0003DMT400004175	621	707	87	19	16	9	15	11	9	16.4	17.52	10.23	12.89	8.14	10.11
ORF1479	uORF	PGSC0003DMT400004175	603	707	105	19	16	9	15	11	9	13.59	14.51	8.48	10.68	6.74	8.38
ORF1480	uORF	PGSC0003DMT400004175	831	896	66	15	9	2	4	24	11	17.07	12.99	3	4.53	23.4	16.29
ORF1481	uORF	PGSC0003DMT400004175	752	1039	288	53	34	14	30	78	37	13.82	11.24	4.81	7.79	17.43	12.56
ORF1482	uORF	PGSC0003DMT400004177	40	111	72	0	0	0	0	0	0	0	0	0	0	0	0
ORF1483	uORF	PGSC0003DMT400004177	34	111	78	0	0	0	0	0	0	0	0	0	0	0	0
ORF1484	uORF	PGSC0003DMT400004177	28	111	84	0	0	0	0	0	0	0	0	0	0	0	0
ORF1485	uORF	PGSC0003DMT400004220	384	482	99	0	0	0	0	0	0	0	0	0	0	0	0
ORF1486	uORF	PGSC0003DMT400004220	311	490	180	0	0	0	0	0	0	0	0	0	0	0	0
ORF1487	uORF	PGSC0003DMT400004220	224	490	267	2	0	0	0	1	0	0.56	0	0	0	0.24	0
ORF1488	uORF	PGSC0003DMT400004220	495	557	63	0	0	0	0	0	0	0	0	0	0	0	0
ORF1489	uORF	PGSC0003DMT400004240	135	200	66	0	0	0	0	2	0	0	0	0	0	1.95	0
ORF1490	uORF	PGSC0003DMT400004252	4	69	66	0	0	0	0	0	0	0	0	0	0	0	0
ORF1491	uORF	PGSC0003DMT400004280	152	220	69	0	1	0	0	2	0	0	1.38	0	0	1.87	0
ORF1492	uORF	PGSC0003DMT400004280	306	425	120	1	1	0	0	0	0	0.63	0.79	0	0	0	0
ORF1493	uORF	PGSC0003DMT400004280	249	425	177	1	1	0	0	0	0	0.42	0.54	0	0	0	0
ORF1494	uORF	PGSC0003DMT400004280	653	718	66	0	0	0	0	0	0	0	0	0	0	0	0
ORF1495	uORF	PGSC0003DMT400004280	825	893	69	0	0	0	0	0	0	0	0	0	0	0	0
ORF1496	uORF	PGSC0003DMT400004280	997	1059	63	0	0	0	0	0	2	0	0	0	0	0	3.1
ORF1497	uORF	PGSC0003DMT400004280	972	1082	111	0	1	0	1	0	4	0	0.86	0	0.67	0	3.52
ORF1498	uORF	PGSC0003DMT400004280	1269	1379	111	0	0	0	0	0	0	0	0	0	0	0	0
ORF1499	uORF	PGSC0003DMT400004280	1239	1379	141	1	1	0	1	0	1	0.53	0.68	0	0.53	0	0.69
ORF1500	uORF	PGSC0003DMT400004280	1422	1550	129	0	0	0	0	0	1	0	0	0	0	0	0.76
ORF1501	uORF	PGSC0003DMT400004280	1873	2037	165	0	0	0	0	3	0	0	0	0	0	1.17	0
ORF1502	uORF	PGSC0003DMT400004280	1985	2113	129	1	1	0	0	1	0	0.58	0.74	0	0	0.5	0
ORF1503	uORF	PGSC0003DMT400004280	1838	2113	276	1	1	0	0	3	0	0.27	0.35	0	0	0.7	0
ORF1504	uORF	PGSC0003DMT400004280	1811	2113	303	1	1	0	0	3	0	0.25	0.31	0	0	0.64	0
ORF1505	uORF	PGSC0003DMT400004280	2162	2227	66	0	0	0	0	0	0	0	0	0	0	0	0
ORF1506	uORF	PGSC0003DMT400004280	2412	2483	72	0	0	0	0	0	0	0	0	0	0	0	0
ORF1507	uORF	PGSC0003DMT400004283	389	532	144	0	0	0	0	0	0	0	0	0	0	0	0
ORF1508	uORF	PGSC0003DMT400004283	534	599	66	0	0	0	0	0	0	0	0	0	0	0	0
ORF1509	uORF	PGSC0003DMT400004283	529	606	78	0	0	0	0	0	0	0	0	0	0	0	0
ORF1510	uORF	PGSC0003DMT400004283	947	1045	99	0	0	0	0	0	0	0	0	0	0	0	0
ORF1511	uORF	PGSC0003DMT400004283	1403	1492	90	0	0	0	0	0	0	0	0	0	0	0	0
ORF1512	uORF	PGSC0003DMT400004283	1467	1565	99	0	0	0	0	0	0	0	0	0	0	0	0
ORF1513	uORF	PGSC0003DMT400004320	522	608	87	0	0	0	0	0	0	0	0	0	0	0	0
ORF1514	uORF	PGSC0003DMT400004320	527	616	90	0	0	0	0	0	0	0	0	0	0	0	0
ORF1515	uORF	PGSC0003DMT400004320	765	830	66	0	0	0	2	2	0	0	0	0	2.27	1.95	0
ORF1516	uORF	PGSC0003DMT400004320	865	933	69	0	0	0	0	0	0	0	0	0	0	0	0
ORF1517	uORF	PGSC0003DMT400004320	846	956	111	0	0	0	0	1	0	0	0	0	0	0.58	0
ORF1518	uORF	PGSC0003DMT400004320	1131	1220	90	0	0	0	0	0	0	0	0	0	0	0	0
ORF1519	uORF	PGSC0003DMT400004320	1104	1220	117	0	0	0	2	1	0	0	0	0	1.28	0.55	0
ORF1520	uORF	PGSC0003DMT400004320	1136	1231	96	0	0	0	0	0	1	0	0	0	0	0	1.02
ORF1521	uORF	PGSC0003DMT400004320	1171	1305	135	0	0	0	0	1	2	0	0	0	0	0.48	1.45
ORF1522	uORF	PGSC0003DMT400004320	1087	1305	219	0	0	0	2	2	2	0	0	0	0.68	0.59	0.89
ORF1523	uORF	PGSC0003DMT400004320	1072	1305	234	0	0	0	2	2	2	0	0	0	0.64	0.55	0.84
ORF1524	uORF	PGSC0003DMT400004322	44	151	108	8	13	7	12	7	7	5.56	11.46	6.41	8.31	4.17	6.34
ORF1525	uORF	PGSC0003DMT400004322	13	234	222	42	28	19	44	41	20	14.21	12.01	8.47	14.82	11.88	8.81
ORF1526	uORF	PGSC0003DMT400004329	102	320	219	7	3	6	7	10	6	2.4	1.3	2.71	2.39	2.94	2.68
ORF1527	uORF	PGSC0003DMT400004329	426	557	132	0	0	0	1	0	0	0	0	0	0.57	0	0
ORF1528	uORF	PGSC0003DMT400004329	369	557	189	0	0	0	1	0	0	0	0	0	0.4	0	0
ORF1529	uORF	PGSC0003DMT400004329	580	657	78	1	0	0	3	0	0	0.96	0	0	2.88	0	0
ORF1530	uORF	PGSC0003DMT400004329	569	664	96	1	0	0	3	1	0	0.78	0	0	2.34	0.67	0
ORF1531	uORF	PGSC0003DMT400004329	710	820	111	1	0	0	0	0	1	0.68	0	0	0	0	0.88
ORF1532	uORF	PGSC0003DMT400004329	957	1055	99	2	3	0	0	6	0	1.52	2.89	0	0	3.9	0
ORF1533	uORF	PGSC0003DMT400004329	1404	1484	81	2	2	3	5	2	0	1.85	2.35	3.66	4.62	1.59	0
ORF1534	uORF	PGSC0003DMT400004329	1524	1592	69	8	6	4	11	6	3	8.71	8.28	5.74	11.92	5.6	4.25
ORF1535	uORF	PGSC0003DMT400004329	1680	1829	150	7	5	6	10	6	5	3.5	3.17	3.96	4.99	2.57	3.26
ORF1536	uORF	PGSC0003DMT400004329	1653	1829	177	10	6	6	11	7	5	4.24	3.23	3.35	4.65	2.54	2.76
ORF1537	uORF	PGSC0003DMT400004336	39	146	108	0	0	0	0	0	0	0	0	0	0	0	0
ORF1538	uORF	PGSC0003DMT400004362	425	499	75	5	6	2	17	11	2	5.01	7.62	2.64	16.95	9.44	2.61
ORF1539	uORF	PGSC0003DMT400004362	581	649	69	7	4	6	13	16	9	7.62	5.52	8.6	14.09	14.92	12.75
ORF1540	uORF	PGSC0003DMT400004362	673	804	132	1	2	2	3	4	0	0.57	1.44	1.5	1.7	1.95	0
ORF1541	uORF	PGSC0003DMT400004362	646	804	159	1	2	2	3	4	0	0.47	1.2	1.24	1.41	1.62	0
ORF1542	uORF	PGSC0003DMT400004362	520	804	285	8	6	8	16	20	9	2.11	2.01	2.78	4.2	4.52	3.09
ORF1543	uORF	PGSC0003DMT400004362	728	814	87	1	2	0	1	3	1	0.86	2.19	0	0.86	2.22	1.12
ORF1544	uORF	PGSC0003DMT400004362	713	814	102	1	2	1	2	4	1	0.74	1.87	0.97	1.47	2.52	0.96
ORF1545	uORF	PGSC0003DMT400004362	801	872	72	0	0	0	0	2	1	0	0	0	0	1.79	1.36
ORF1546	uORF	PGSC0003DMT400004362	1305	1394	90	16	9	5	15	17	14	13.35	9.52	5.5	12.46	12.16	15.21
ORF1547	uORF	PGSC0003DMT400004362	1287	1394	108	22	9	7	17	21	17	15.3	7.94	6.41	11.77	12.51	15.39
ORF1548	uORF	PGSC0003DMT400004362	1281	1394	114	22	9	7	17	21	17	14.49	7.52	6.07	11.15	11.85	14.58
ORF1549	uORF	PGSC0003DMT400004362	1808	1882	75	9	4	2	8	6	2	9.01	5.08	2.64	7.98	5.15	2.61
ORF1550	uORF	PGSC0003DMT400004362	1913	1984	72	0	0	0	1	0	0	0	0	0	1.04	0	0
ORF1551	uORF	PGSC0003DMT400004362	2323	2403	81	0	0	0	0	0	0	0	0	0	0	0	0
ORF1552	uORF	PGSC0003DMT400004362	2254	2403	150	0	0	0	0	0	0	0	0	0	0	0	0
ORF1553	uORF	PGSC0003DMT400004366	81	143	63	3	0	0	0	0	0	3.58	0	0	0	0	0
ORF1554	uORF	PGSC0003DMT400004379	45	125	81	3	0	2	3	3	3	2.78	0	2.44	2.77	2.38	3.62
ORF1555	uORF	PGSC0003DMT400004379	42	125	84	3	0	2	3	3	3	2.68	0	2.36	2.67	2.3	3.49
ORF1556	uORF	PGSC0003DMT400004379	30	125	96	3	0	2	4	4	4	2.35	0	2.06	3.12	2.68	4.07
ORF1557	uORF	PGSC0003DMT400004383	14	124	111	2	0	0	0	1	2	1.35	0	0	0	0.58	1.76
ORF1558	uORF	PGSC0003DMT400004389	321	458	138	1	3	0	3	7	1	0.54	2.07	0	1.63	3.26	0.71
ORF1559	uORF	PGSC0003DMT400004389	356	718	363	5	3	3	9	10	2	1.03	0.79	0.82	1.85	1.77	0.54
ORF1560	uORF	PGSC0003DMT400004389	630	722	93	1	0	1	4	1	1	0.81	0	1.06	3.22	0.69	1.05
ORF1561	uORF	PGSC0003DMT400004389	588	722	135	1	0	1	4	1	1	0.56	0	0.73	2.22	0.48	0.72
ORF1562	uORF	PGSC0003DMT400004389	804	944	141	0	0	3	1	1	1	0	0	2.1	0.53	0.46	0.69
ORF1563	uORF	PGSC0003DMT400004389	1007	1126	120	0	0	0	1	0	0	0	0	0	0.62	0	0
ORF1564	uORF	PGSC0003DMT400004393	44	115	72	0	0	0	0	0	0	0	0	0	0	0	0
ORF1565	uORF	PGSC0003DMT400004393	220	309	90	0	1	0	0	0	0	0	1.06	0	0	0	0
ORF1566	uORF	PGSC0003DMT400004393	411	491	81	0	0	0	0	0	2	0	0	0	0	0	2.41
ORF1567	uORF	PGSC0003DMT400004393	336	491	156	1	0	0	0	1	2	0.48	0	0	0	0.41	1.25
ORF1568	uORF	PGSC0003DMT400004393	270	491	222	1	0	0	0	1	2	0.34	0	0	0	0.29	0.88
ORF1569	uORF	PGSC0003DMT400004401	56	127	72	5	0	0	0	4	2	5.21	0	0	0	3.58	2.72
ORF1570	uORF	PGSC0003DMT400004415	93	161	69	2	2	2	4	0	2	2.18	2.76	2.87	4.33	0	2.83
ORF1571	uORF	PGSC0003DMT400004429	653	730	78	0	0	0	0	0	0	0	0	0	0	0	0
ORF1572	uORF	PGSC0003DMT400004449	306	398	93	1	3	0	2	1	0	0.81	3.07	0	1.61	0.69	0
ORF1573	uORF	PGSC0003DMT400004458	81	176	96	0	0	0	0	1	0	0	0	0	0	0.67	0
ORF1574	uORF	PGSC0003DMT400004458	304	396	93	5	5	4	0	4	0	4.04	5.12	4.26	0	2.77	0
ORF1575	uORF	PGSC0003DMT400004458	571	636	66	2	2	1	3	0	0	2.28	2.89	1.5	3.4	0	0
ORF1576	uORF	PGSC0003DMT400004458	844	912	69	3	5	5	13	3	3	3.26	6.9	7.17	14.09	2.8	4.25
ORF1577	uORF	PGSC0003DMT400004458	838	912	75	3	5	5	13	3	3	3	6.35	6.6	12.96	2.57	3.91
ORF1578	uORF	PGSC0003DMT400004458	829	912	84	3	5	5	13	3	3	2.68	5.67	5.89	11.57	2.3	3.49
ORF1579	uORF	PGSC0003DMT400004475	22	108	87	0	0	0	0	0	0	0	0	0	0	0	0
ORF1580	uORF	PGSC0003DMT400004493	172	333	162	0	1	0	1	0	1	0	0.59	0	0.46	0	0.6
ORF1581	uORF	PGSC0003DMT400004493	348	455	108	0	0	0	0	0	0	0	0	0	0	0	0
ORF1582	uORF	PGSC0003DMT400004493	123	455	333	0	1	0	1	0	1	0	0.29	0	0.22	0	0.29
ORF1583	uORF	PGSC0003DMT400004493	480	542	63	0	0	0	0	0	0	0	0	0	0	0	0
ORF1584	uORF	PGSC0003DMT400004493	418	594	177	0	0	0	0	0	0	0	0	0	0	0	0
ORF1585	uORF	PGSC0003DMT400004493	777	839	63	0	0	0	0	0	0	0	0	0	0	0	0
ORF1586	uORF	PGSC0003DMT400004493	771	839	69	0	0	0	0	0	0	0	0	0	0	0	0
ORF1587	uORF	PGSC0003DMT400004493	696	839	144	0	0	0	0	0	0	0	0	0	0	0	0
ORF1588	uORF	PGSC0003DMT400004493	917	1048	132	3	0	0	4	10	3	1.71	0	0	2.27	4.88	2.22
ORF1589	uORF	PGSC0003DMT400004493	1070	1135	66	0	0	0	0	0	0	0	0	0	0	0	0
ORF1590	uORF	PGSC0003DMT400004493	1087	1191	105	0	0	0	0	0	0	0	0	0	0	0	0
ORF1591	uORF	PGSC0003DMT400004493	1416	1487	72	0	0	0	0	0	0	0	0	0	0	0	0
ORF1592	uORF	PGSC0003DMT400004493	1404	1487	84	0	0	0	0	0	0	0	0	0	0	0	0
ORF1593	uORF	PGSC0003DMT400004493	1499	1609	111	0	0	0	0	0	0	0	0	0	0	0	0
ORF1594	uORF	PGSC0003DMT400004512	82	282	201	0	0	1	0	3	0	0	0	0.49	0	0.96	0
ORF1595	uORF	PGSC0003DMT400004522	50	181	132	0	0	1	2	1	0	0	0	0.75	1.13	0.49	0
ORF1596	uORF	PGSC0003DMT400004534	80	142	63	0	0	0	0	0	0	0	0	0	0	0	0
ORF1597	uORF	PGSC0003DMT400004534	106	183	78	0	0	1	0	0	0	0	0	1.27	0	0	0
ORF1598	uORF	PGSC0003DMT400004534	224	298	75	0	0	0	0	0	0	0	0	0	0	0	0
ORF1599	uORF	PGSC0003DMT400004534	197	298	102	0	0	0	0	0	0	0	0	0	0	0	0
ORF1600	uORF	PGSC0003DMT400004545	425	502	78	0	0	1	4	1	2	0	0	1.27	3.83	0.83	2.51
ORF1601	uORF	PGSC0003DMT400004545	326	502	177	2	0	1	8	1	2	0.85	0	0.56	3.38	0.36	1.1
ORF1602	uORF	PGSC0003DMT400004545	552	626	75	3	3	0	2	1	0	3	3.81	0	1.99	0.86	0
ORF1603	uORF	PGSC0003DMT400004545	465	626	162	4	3	1	6	2	2	1.85	1.76	0.61	2.77	0.79	1.21
ORF1604	uORF	PGSC0003DMT400004545	408	626	219	6	3	1	9	2	2	2.06	1.3	0.45	3.07	0.59	0.89
ORF1605	uORF	PGSC0003DMT400004563	229	297	69	0	0	0	0	0	0	0	0	0	0	0	0
ORF1606	uORF	PGSC0003DMT400004607	119	208	90	0	0	0	0	0	0	0	0	0	0	0	0
ORF1607	uORF	PGSC0003DMT400004617	133	246	114	0	0	0	0	0	0	0	0	0	0	0	0
ORF1608	uORF	PGSC0003DMT400004617	82	246	165	0	0	0	0	0	0	0	0	0	0	0	0
ORF1609	uORF	PGSC0003DMT400004617	55	246	192	0	0	0	0	0	0	0	0	0	0	0	0
ORF1610	uORF	PGSC0003DMT400004617	286	396	111	0	0	0	0	0	0	0	0	0	0	0	0
ORF1611	uORF	PGSC0003DMT400004617	1682	1774	93	1	0	0	0	0	0	0.81	0	0	0	0	0
ORF1612	uORF	PGSC0003DMT400004623	192	254	63	0	0	0	0	0	0	0	0	0	0	0	0
ORF1613	uORF	PGSC0003DMT400004623	186	254	69	0	0	0	0	0	0	0	0	0	0	0	0
ORF1614	uORF	PGSC0003DMT400004623	475	540	66	0	0	0	0	0	0	0	0	0	0	0	0
ORF1615	uORF	PGSC0003DMT400004623	433	540	108	0	0	0	0	0	0	0	0	0	0	0	0
ORF1616	uORF	PGSC0003DMT400004623	421	540	120	0	0	0	0	0	0	0	0	0	0	0	0
ORF1617	uORF	PGSC0003DMT400004623	370	540	171	0	0	0	0	0	0	0	0	0	0	0	0
ORF1618	uORF	PGSC0003DMT400004623	343	540	198	0	0	0	0	0	0	0	0	0	0	0	0
ORF1619	uORF	PGSC0003DMT400004623	301	540	240	0	0	0	0	0	0	0	0	0	0	0	0
ORF1620	uORF	PGSC0003DMT400004623	497	568	72	0	0	0	0	0	0	0	0	0	0	0	0
ORF1621	uORF	PGSC0003DMT400004623	580	645	66	0	0	0	0	0	0	0	0	0	0	0	0
ORF1622	uORF	PGSC0003DMT400004625	322	423	102	0	0	0	0	0	0	0	0	0	0	0	0
ORF1623	uORF	PGSC0003DMT400004642	6	149	144	0	0	0	0	0	0	0	0	0	0	0	0
ORF1624	uORF	PGSC0003DMT400004654	162	233	72	0	0	0	0	0	0	0	0	0	0	0	0
ORF1625	uORF	PGSC0003DMT400004660	72	137	66	3	0	0	0	0	0	3.41	0	0	0	0	0
ORF1626	uORF	PGSC0003DMT400004660	101	208	108	4	0	0	0	0	0	2.78	0	0	0	0	0
ORF1627	uORF	PGSC0003DMT400004680	118	216	99	0	0	0	4	4	4	0	0	0	3.02	2.6	3.95
ORF1628	uORF	PGSC0003DMT400004684	99	161	63	0	0	0	0	0	1	0	0	0	0	0	1.55
ORF1629	uORF	PGSC0003DMT400004714	178	264	87	0	0	1	1	0	0	0	0	1.14	0.86	0	0
ORF1630	uORF	PGSC0003DMT400004721	241	384	144	0	0	2	3	3	0	0	0	1.37	1.56	1.34	0
ORF1631	uORF	PGSC0003DMT400004721	172	384	213	0	0	2	4	3	0	0	0	0.93	1.4	0.91	0
ORF1632	uORF	PGSC0003DMT400004721	97	384	288	0	0	2	8	3	0	0	0	0.69	2.08	0.67	0
ORF1633	uORF	PGSC0003DMT400004742	94	165	72	1	0	0	0	0	0	1.04	0	0	0	0	0
ORF1634	uORF	PGSC0003DMT400004742	88	165	78	1	0	0	0	2	0	0.96	0	0	0	1.65	0
ORF1635	uORF	PGSC0003DMT400004742	79	165	87	1	0	0	0	3	0	0.86	0	0	0	2.22	0
ORF1636	uORF	PGSC0003DMT400004742	4	165	162	1	0	0	0	4	0	0.46	0	0	0	1.59	0
ORF1637	uORF	PGSC0003DMT400004742	279	365	87	82	35	56	87	80	43	70.78	38.32	63.68	74.78	59.17	48.32
ORF1638	uORF	PGSC0003DMT400004742	378	449	72	63	9	30	60	38	30	65.71	11.91	41.22	62.31	33.96	40.74
ORF1639	uORF	PGSC0003DMT400004764	3	119	117	1	1	1	3	4	4	0.64	0.81	0.85	1.92	2.2	3.34
ORF1640	uORF	PGSC0003DMT400004769	52	324	273	0	0	0	0	0	0	0	0	0	0	0	0
ORF1641	uORF	PGSC0003DMT400004782	233	298	66	0	0	0	0	0	0	0	0	0	0	0	0
ORF1642	uORF	PGSC0003DMT400004783	55	153	99	0	0	0	0	0	0	0	0	0	0	0	0
ORF1643	uORF	PGSC0003DMT400004783	52	153	102	0	0	0	0	0	0	0	0	0	0	0	0
ORF1644	uORF	PGSC0003DMT400004783	322	426	105	0	0	0	0	0	0	0	0	0	0	0	0
ORF1645	uORF	PGSC0003DMT400004783	312	449	138	0	0	0	0	0	0	0	0	0	0	0	0
ORF1646	uORF	PGSC0003DMT400004783	398	469	72	0	0	0	0	0	0	0	0	0	0	0	0
ORF1647	uORF	PGSC0003DMT400004783	302	469	168	0	0	0	0	0	0	0	0	0	0	0	0
ORF1648	uORF	PGSC0003DMT400004783	439	609	171	0	0	0	0	0	0	0	0	0	0	0	0
ORF1649	uORF	PGSC0003DMT400004808	350	412	63	5	2	1	3	2	0	5.96	3.02	1.57	3.56	2.04	0
ORF1650	uORF	PGSC0003DMT400004808	185	412	228	9	5	7	12	11	4	2.96	2.09	3.04	3.94	3.1	1.72
ORF1651	uORF	PGSC0003DMT400004808	399	461	63	10	7	2	7	11	8	11.92	10.58	3.14	8.31	11.24	12.42
ORF1652	uORF	PGSC0003DMT400004808	336	461	126	14	7	4	10	11	8	8.34	5.29	3.14	5.93	5.62	6.21
ORF1653	uORF	PGSC0003DMT400004826	97	189	93	8	2	3	8	7	9	6.46	2.05	3.19	6.43	4.84	9.46
ORF1654	uORF	PGSC0003DMT400004826	454	528	75	4	9	0	5	16	7	4	11.43	0	4.99	13.73	9.13
ORF1655	uORF	PGSC0003DMT400004826	448	528	81	5	9	0	5	16	7	4.64	10.58	0	4.62	12.71	8.45
ORF1656	uORF	PGSC0003DMT400004826	412	528	117	5	9	0	5	17	9	3.21	7.33	0	3.2	9.35	7.52
ORF1657	uORF	PGSC0003DMT400004826	324	560	237	14	10	0	5	18	10	4.44	4.02	0	1.58	4.89	4.13
ORF1658	uORF	PGSC0003DMT400004826	237	560	324	31	18	7	18	30	17	7.18	5.29	2.14	4.15	5.96	5.13
ORF1659	uORF	PGSC0003DMT400004826	216	560	345	31	18	7	18	30	17	6.75	4.97	2.01	3.9	5.6	4.82
ORF1660	uORF	PGSC0003DMT400004826	138	560	423	38	20	10	25	33	26	6.75	4.5	2.34	4.42	5.02	6.01
ORF1661	uORF	PGSC0003DMT400004826	706	768	63	0	0	0	2	2	0	0	0	0	2.37	2.04	0
ORF1662	uORF	PGSC0003DMT400004826	649	768	120	0	0	0	2	2	0	0	0	0	1.25	1.07	0
ORF1663	uORF	PGSC0003DMT400004826	779	868	90	4	0	0	3	3	1	3.34	0	0	2.49	2.15	1.09
ORF1664	uORF	PGSC0003DMT400004826	975	1043	69	0	1	0	0	0	0	0	1.38	0	0	0	0
ORF1665	uORF	PGSC0003DMT400004830	69	143	75	0	0	0	0	0	0	0	0	0	0	0	0
ORF1666	uORF	PGSC0003DMT400004830	154	243	90	0	0	0	0	0	0	0	0	0	0	0	0
ORF1667	uORF	PGSC0003DMT400004830	118	243	126	0	0	0	0	0	0	0	0	0	0	0	0
ORF1668	uORF	PGSC0003DMT400004833	37	129	93	2	0	0	0	1	0	1.61	0	0	0	0.69	0
ORF1669	uORF	PGSC0003DMT400004833	4	129	126	2	0	0	0	1	0	1.19	0	0	0	0.51	0
ORF1670	uORF	PGSC0003DMT400004844	430	525	96	6	1	3	7	3	0	4.69	0.99	3.09	5.45	2.01	0
ORF1671	uORF	PGSC0003DMT400004844	421	525	105	6	1	3	7	3	0	4.29	0.91	2.83	4.99	1.84	0
ORF1672	uORF	PGSC0003DMT400004855	4	75	72	0	0	0	0	1	0	0	0	0	0	0.89	0
ORF1673	uORF	PGSC0003DMT400004866	234	416	183	38	31	82	104	51	30	15.59	16.13	44.33	42.5	17.93	16.03
ORF1674	uORF	PGSC0003DMT400004866	453	551	99	8	2	10	20	12	6	6.07	1.92	9.99	15.11	7.8	5.93
ORF1675	uORF	PGSC0003DMT400004866	538	624	87	0	0	0	2	1	0	0	0	0	1.72	0.74	0
ORF1676	uORF	PGSC0003DMT400004866	837	917	81	2	4	2	4	0	1	1.85	4.7	2.44	3.69	0	1.21
ORF1677	uORF	PGSC0003DMT400004866	892	975	84	0	4	1	4	0	1	0	4.54	1.18	3.56	0	1.16
ORF1678	uORF	PGSC0003DMT400004866	889	975	87	0	4	1	4	0	1	0	4.38	1.14	3.44	0	1.12
ORF1679	uORF	PGSC0003DMT400004866	1006	1080	75	7	1	7	10	5	3	7.01	1.27	9.23	9.97	4.29	3.91
ORF1680	uORF	PGSC0003DMT400004866	1118	1273	156	35	22	70	147	57	25	16.85	13.43	44.39	70.46	23.51	15.67
ORF1681	uORF	PGSC0003DMT400004866	1191	1403	213	17	15	47	101	31	11	5.99	6.71	21.83	35.46	9.37	5.05
ORF1682	uORF	PGSC0003DMT400004866	1185	1403	219	18	16	48	105	31	12	6.17	6.96	21.68	35.85	9.11	5.36
ORF1683	uORF	PGSC0003DMT400004866	1179	1403	225	19	16	49	112	35	15	6.34	6.77	21.54	37.22	10.01	6.52
ORF1684	uORF	PGSC0003DMT400004866	1176	1403	228	19	16	49	112	37	15	6.26	6.68	21.26	36.73	10.44	6.43
ORF1685	uORF	PGSC0003DMT400004866	1140	1403	264	20	19	56	117	39	17	5.69	6.85	20.98	33.14	9.51	6.3
ORF1686	uORF	PGSC0003DMT400004866	1387	1485	99	0	0	1	9	5	1	0	0	1	6.8	3.25	0.99
ORF1687	uORF	PGSC0003DMT400004866	1575	1649	75	0	0	5	3	0	1	0	0	6.6	2.99	0	1.3
ORF1688	uORF	PGSC0003DMT400004866	1542	1649	108	0	0	7	3	0	1	0	0	6.41	2.08	0	0.91
ORF1689	uORF	PGSC0003DMT400004866	1606	1719	114	0	0	0	0	0	0	0	0	0	0	0	0
ORF1690	uORF	PGSC0003DMT400004870	83	169	87	4	4	1	2	1	0	3.45	4.38	1.14	1.72	0.74	0
ORF1691	uORF	PGSC0003DMT400004893	207	305	99	0	0	1	0	0	0	0	0	1	0	0	0
ORF1692	uORF	PGSC0003DMT400004893	204	305	102	0	0	1	0	0	0	0	0	0.97	0	0	0
ORF1693	uORF	PGSC0003DMT400004893	633	704	72	0	0	0	0	0	0	0	0	0	0	0	0
ORF1694	uORF	PGSC0003DMT400004898	36	224	189	0	0	0	1	1	1	0	0	0	0.4	0.34	0.52
ORF1695	uORF	PGSC0003DMT400004914	149	211	63	2	0	1	2	2	1	2.38	0	1.57	2.37	2.04	1.55
ORF1696	uORF	PGSC0003DMT400004927	238	384	147	0	2	2	0	3	1	0	1.3	1.35	0	1.31	0.67
ORF1697	uORF	PGSC0003DMT400004927	345	431	87	0	0	2	0	0	1	0	0	2.27	0	0	1.12
ORF1698	uORF	PGSC0003DMT400004931	49	201	153	1	0	1	3	0	0	0.49	0	0.65	1.47	0	0
ORF1699	uORF	PGSC0003DMT400004931	226	324	99	1	1	1	1	1	1	0.76	0.96	1	0.76	0.65	0.99
ORF1700	uORF	PGSC0003DMT400004931	208	324	117	1	1	1	1	1	1	0.64	0.81	0.85	0.64	0.55	0.84
ORF1701	uORF	PGSC0003DMT400004931	492	578	87	0	0	0	0	1	0	0	0	0	0	0.74	0
ORF1702	uORF	PGSC0003DMT400004931	471	578	108	0	0	0	0	1	0	0	0	0	0	0.6	0
ORF1703	uORF	PGSC0003DMT400004931	521	622	102	0	0	0	0	0	0	0	0	0	0	0	0
ORF1704	uORF	PGSC0003DMT400004963	99	212	114	9	4	2	7	4	1	5.93	3.34	1.74	4.59	2.26	0.86
ORF1705	uORF	PGSC0003DMT400004978	31	147	117	0	0	0	0	0	0	0	0	0	0	0	0
ORF1706	uORF	PGSC0003DMT400004978	583	651	69	0	0	0	0	0	0	0	0	0	0	0	0
ORF1707	uORF	PGSC0003DMT400004978	556	651	96	0	0	0	0	0	0	0	0	0	0	0	0
ORF1708	uORF	PGSC0003DMT400004978	469	651	183	0	0	0	0	0	0	0	0	0	0	0	0
ORF1709	uORF	PGSC0003DMT400004978	415	651	237	0	0	0	0	0	0	0	0	0	0	0	0
ORF1710	uORF	PGSC0003DMT400004988	339	401	63	0	0	0	0	0	0	0	0	0	0	0	0
ORF1711	uORF	PGSC0003DMT400005012	215	280	66	1	0	0	0	0	0	1.14	0	0	0	0	0
ORF1712	uORF	PGSC0003DMT400005012	232	327	96	1	0	0	0	0	0	0.78	0	0	0	0	0
ORF1713	uORF	PGSC0003DMT400005012	196	327	132	1	0	0	0	0	0	0.57	0	0	0	0	0
ORF1714	uORF	PGSC0003DMT400005025	184	252	69	2	4	1	1	6	0	2.18	5.52	1.43	1.08	5.6	0
ORF1715	uORF	PGSC0003DMT400005025	138	350	213	2	4	2	1	7	2	0.71	1.79	0.93	0.35	2.11	0.92
ORF1716	uORF	PGSC0003DMT400005025	18	350	333	4	4	3	3	9	2	0.9	1.14	0.89	0.67	1.74	0.59
ORF1717	uORF	PGSC0003DMT400005025	292	378	87	0	0	0	0	0	1	0	0	0	0	0	1.12
ORF1718	uORF	PGSC0003DMT400005025	449	520	72	0	0	0	0	0	0	0	0	0	0	0	0
ORF1719	uORF	PGSC0003DMT400005025	587	673	87	0	0	0	0	0	0	0	0	0	0	0	0
ORF1720	uORF	PGSC0003DMT400005025	545	673	129	0	0	0	0	0	0	0	0	0	0	0	0
ORF1721	uORF	PGSC0003DMT400005025	562	765	204	0	0	0	0	0	0	0	0	0	0	0	0
ORF1722	uORF	PGSC0003DMT400005040	135	224	90	2	0	0	0	1	0	1.67	0	0	0	0.72	0
ORF1723	uORF	PGSC0003DMT400005040	48	224	177	3	0	3	0	1	0	1.27	0	1.68	0	0.36	0
ORF1724	uORF	PGSC0003DMT400005040	372	443	72	4	0	1	2	7	5	4.17	0	1.37	2.08	6.26	6.79
ORF1725	uORF	PGSC0003DMT400005040	654	743	90	2	1	2	8	8	2	1.67	1.06	2.2	6.65	5.72	2.17
ORF1726	uORF	PGSC0003DMT400005040	621	743	123	2	1	2	8	8	2	1.22	0.77	1.61	4.86	4.19	1.59
ORF1727	uORF	PGSC0003DMT400005040	810	887	78	0	0	0	0	0	0	0	0	0	0	0	0
ORF1728	uORF	PGSC0003DMT400005040	758	895	138	0	0	0	0	0	0	0	0	0	0	0	0
ORF1729	uORF	PGSC0003DMT400005040	740	895	156	2	1	2	7	8	2	0.96	0.61	1.27	3.36	3.3	1.25
ORF1730	uORF	PGSC0003DMT400005040	695	895	201	2	1	2	8	8	2	0.75	0.47	0.98	2.98	2.56	0.97
ORF1731	uORF	PGSC0003DMT400005040	578	895	318	2	1	2	8	8	2	0.47	0.3	0.62	1.88	1.62	0.61
ORF1732	uORF	PGSC0003DMT400005040	500	895	396	2	1	2	8	8	2	0.38	0.24	0.5	1.51	1.3	0.49
ORF1733	uORF	PGSC0003DMT400005065	93	167	75	4	1	4	2	3	7	4	1.27	5.28	1.99	2.57	9.13
ORF1734	uORF	PGSC0003DMT400005065	69	167	99	4	1	4	2	3	10	3.03	0.96	4	1.51	1.95	9.88
ORF1735	uORF	PGSC0003DMT400005067	28	90	63	2	0	0	1	0	0	2.38	0	0	1.19	0	0
ORF1736	uORF	PGSC0003DMT400005067	137	205	69	0	0	0	0	0	0	0	0	0	0	0	0
ORF1737	uORF	PGSC0003DMT400005071	79	156	78	0	0	0	0	0	0	0	0	0	0	0	0
ORF1738	uORF	PGSC0003DMT400005071	190	288	99	0	0	0	0	0	0	0	0	0	0	0	0
ORF1739	uORF	PGSC0003DMT400005071	736	897	162	0	0	0	0	0	0	0	0	0	0	0	0
ORF1740	uORF	PGSC0003DMT400005071	888	1052	165	0	0	0	0	0	0	0	0	0	0	0	0
ORF1741	uORF	PGSC0003DMT400005071	1180	1308	129	0	0	0	0	0	0	0	0	0	0	0	0
ORF1742	uORF	PGSC0003DMT400005073	419	511	93	0	0	0	0	0	0	0	0	0	0	0	0
ORF1743	uORF	PGSC0003DMT400005073	978	1043	66	0	0	0	0	0	0	0	0	0	0	0	0
ORF1744	uORF	PGSC0003DMT400005073	816	1043	228	0	0	0	0	0	0	0	0	0	0	0	0
ORF1745	uORF	PGSC0003DMT400005073	1199	1270	72	0	0	0	0	0	0	0	0	0	0	0	0
ORF1746	uORF	PGSC0003DMT400005073	1277	1360	84	0	0	0	0	0	0	0	0	0	0	0	0
ORF1747	uORF	PGSC0003DMT400005073	1460	1567	108	0	0	0	0	0	0	0	0	0	0	0	0
ORF1748	uORF	PGSC0003DMT400005073	1572	1637	66	0	0	0	0	0	0	0	0	0	0	0	0
ORF1749	uORF	PGSC0003DMT400005084	184	279	96	1	2	1	1	4	1	0.78	1.98	1.03	0.78	2.68	1.02
ORF1750	uORF	PGSC0003DMT400005084	156	317	162	4	3	1	1	9	1	1.85	1.76	0.61	0.46	3.58	0.6
ORF1751	uORF	PGSC0003DMT400005084	310	378	69	6	0	0	0	0	2	6.53	0	0	0	0	2.83
ORF1752	uORF	PGSC0003DMT400005084	375	446	72	12	7	4	4	10	5	12.52	9.26	5.5	4.15	8.94	6.79
ORF1753	uORF	PGSC0003DMT400005105	136	234	99	20	8	13	18	18	8	15.17	7.7	12.99	13.6	11.7	7.9
ORF1754	uORF	PGSC0003DMT400005109	139	210	72	0	0	0	0	0	0	0	0	0	0	0	0
ORF1755	uORF	PGSC0003DMT400005109	130	210	81	0	0	0	0	0	0	0	0	0	0	0	0
ORF1756	uORF	PGSC0003DMT400005109	75	239	165	0	0	0	1	0	0	0	0	0	0.45	0	0
ORF1757	uORF	PGSC0003DMT400005112	78	155	78	0	0	0	1	0	0	0	0	0	0.96	0	0
ORF1758	uORF	PGSC0003DMT400005112	72	155	84	0	0	0	1	0	0	0	0	0	0.89	0	0
ORF1759	uORF	PGSC0003DMT400005112	83	163	81	0	0	0	1	0	0	0	0	0	0.92	0	0
ORF1760	uORF	PGSC0003DMT400005112	246	311	66	0	0	0	0	1	0	0	0	0	0	0.98	0
ORF1761	uORF	PGSC0003DMT400005112	271	342	72	0	0	0	0	1	0	0	0	0	0	0.89	0
ORF1762	uORF	PGSC0003DMT400005116	207	389	183	6	7	11	20	9	5	2.46	3.64	5.95	8.17	3.16	2.67
ORF1763	uORF	PGSC0003DMT400005116	389	508	120	3	0	9	1	3	0	1.88	0	7.42	0.62	1.61	0
ORF1764	uORF	PGSC0003DMT400005116	480	566	87	2	0	0	1	1	0	1.73	0	0	0.86	0.74	0
ORF1765	uORF	PGSC0003DMT400005124	1038	1184	147	1	0	0	0	0	0	0.51	0	0	0	0	0
ORF1766	uORF	PGSC0003DMT400005124	1387	1482	96	2	1	1	0	0	0	1.56	0.99	1.03	0	0	0
ORF1767	uORF	PGSC0003DMT400005124	1357	1482	126	2	1	1	0	0	0	1.19	0.76	0.79	0	0	0
ORF1768	uORF	PGSC0003DMT400005124	1684	1788	105	1	2	2	5	4	1	0.72	1.81	1.88	3.56	2.45	0.93
ORF1769	uORF	PGSC0003DMT400005127	61	309	249	2	4	2	4	6	2	0.6	1.53	0.79	1.2	1.55	0.79
ORF1770	uORF	PGSC0003DMT400005127	435	497	63	10	2	0	5	8	1	11.92	3.02	0	5.93	8.17	1.55
ORF1771	uORF	PGSC0003DMT400005150	204	314	111	0	0	0	0	0	0	0	0	0	0	0	0
ORF1772	uORF	PGSC0003DMT400005176	181	258	78	9	1	2	7	4	6	8.66	1.22	2.54	6.71	3.3	7.52
ORF1773	uORF	PGSC0003DMT400005176	647	808	162	40	23	22	25	54	22	18.54	13.52	13.43	11.54	21.45	13.28
ORF1774	uORF	PGSC0003DMT400005181	68	187	120	5	3	2	1	0	0	3.13	2.38	1.65	0.62	0	0
ORF1775	uORF	PGSC0003DMT400005181	65	187	123	5	3	2	1	0	0	3.05	2.32	1.61	0.61	0	0
ORF1776	uORF	PGSC0003DMT400005183	321	431	111	1	1	0	9	3	6	0.68	0.86	0	6.06	1.74	5.28
ORF1777	uORF	PGSC0003DMT400005183	349	480	132	1	1	0	9	3	6	0.57	0.72	0	5.1	1.46	4.44
ORF1778	uORF	PGSC0003DMT400005183	468	548	81	0	0	0	1	0	0	0	0	0	0.92	0	0
ORF1779	uORF	PGSC0003DMT400005204	498	587	90	0	0	0	0	0	0	0	0	0	0	0	0
ORF1780	uORF	PGSC0003DMT400005204	696	791	96	3	2	2	1	3	1	2.35	1.98	2.06	0.78	2.01	1.02
ORF1781	uORF	PGSC0003DMT400005206	183	251	69	0	0	0	0	0	0	0	0	0	0	0	0
ORF1782	uORF	PGSC0003DMT400005250	48	110	63	0	0	0	0	0	0	0	0	0	0	0	0
ORF1783	uORF	PGSC0003DMT400005260	18	119	102	0	0	0	0	1	0	0	0	0	0	0.63	0
ORF1784	uORF	PGSC0003DMT400005260	125	214	90	2	1	1	2	1	4	1.67	1.06	1.1	1.66	0.72	4.35
ORF1785	uORF	PGSC0003DMT400005260	251	313	63	1	0	2	1	0	0	1.19	0	3.14	1.19	0	0
ORF1786	uORF	PGSC0003DMT400005260	267	332	66	1	0	2	1	0	0	1.14	0	3	1.13	0	0
ORF1787	uORF	PGSC0003DMT400005344	156	224	69	0	0	0	0	0	0	0	0	0	0	0	0
ORF1788	uORF	PGSC0003DMT400005347	12	77	66	0	0	0	1	0	0	0	0	0	1.13	0	0
ORF1789	uORF	PGSC0003DMT400005347	23	112	90	0	0	0	1	0	0	0	0	0	0.83	0	0
ORF1790	uORF	PGSC0003DMT400005347	123	191	69	0	1	0	0	0	0	0	1.38	0	0	0	0
ORF1791	uORF	PGSC0003DMT400005347	188	250	63	0	1	0	0	0	0	0	1.51	0	0	0	0
ORF1792	uORF	PGSC0003DMT400005347	146	250	105	0	1	0	0	0	0	0	0.91	0	0	0	0
ORF1793	uORF	PGSC0003DMT400005347	116	250	135	0	1	0	0	0	0	0	0.71	0	0	0	0
ORF1794	uORF	PGSC0003DMT400005347	560	625	66	0	0	0	0	0	0	0	0	0	0	0	0
ORF1795	uORF	PGSC0003DMT400005347	600	665	66	0	0	1	0	0	0	0	0	1.5	0	0	0
ORF1796	uORF	PGSC0003DMT400005347	770	865	96	0	0	0	2	0	0	0	0	0	1.56	0	0
ORF1797	uORF	PGSC0003DMT400005347	761	865	105	0	0	0	2	0	0	0	0	0	1.42	0	0
ORF1798	uORF	PGSC0003DMT400005355	192	269	78	0	0	0	0	0	1	0	0	0	0	0	1.25
ORF1799	uORF	PGSC0003DMT400005355	266	346	81	0	0	0	0	0	0	0	0	0	0	0	0
ORF1800	uORF	PGSC0003DMT400005355	779	853	75	0	0	0	1	0	0	0	0	0	1	0	0
ORF1801	uORF	PGSC0003DMT400005355	885	1007	123	0	0	0	0	0	0	0	0	0	0	0	0
ORF1802	uORF	PGSC0003DMT400005355	1010	1075	66	0	0	0	0	0	0	0	0	0	0	0	0
ORF1803	uORF	PGSC0003DMT400005355	1202	1339	138	0	0	0	0	0	0	0	0	0	0	0	0
ORF1804	uORF	PGSC0003DMT400005355	1362	1439	78	0	0	0	0	0	0	0	0	0	0	0	0
ORF1805	uORF	PGSC0003DMT400005356	188	271	84	0	0	0	0	0	0	0	0	0	0	0	0
ORF1806	uORF	PGSC0003DMT400005356	405	521	117	0	0	0	0	0	0	0	0	0	0	0	0
ORF1807	uORF	PGSC0003DMT400005365	200	319	120	1	0	0	0	2	0	0.63	0	0	0	1.07	0
ORF1808	uORF	PGSC0003DMT400005365	140	319	180	1	0	0	0	2	0	0.42	0	0	0	0.72	0
ORF1809	uORF	PGSC0003DMT400005365	119	319	201	1	0	0	0	2	0	0.37	0	0	0	0.64	0
ORF1810	uORF	PGSC0003DMT400005365	267	374	108	0	0	0	0	0	0	0	0	0	0	0	0
ORF1811	uORF	PGSC0003DMT400005365	403	543	141	2	0	0	0	1	0	1.07	0	0	0	0.46	0
ORF1812	uORF	PGSC0003DMT400005365	382	543	162	2	0	0	0	1	0	0.93	0	0	0	0.4	0
ORF1813	uORF	PGSC0003DMT400005365	376	543	168	2	0	0	0	1	0	0.89	0	0	0	0.38	0
ORF1814	uORF	PGSC0003DMT400005365	355	543	189	2	0	0	0	1	0	0.79	0	0	0	0.34	0
ORF1815	uORF	PGSC0003DMT400005365	473	559	87	0	0	0	0	0	0	0	0	0	0	0	0
ORF1816	uORF	PGSC0003DMT400005365	652	798	147	0	0	0	0	0	0	0	0	0	0	0	0
ORF1817	uORF	PGSC0003DMT400005365	770	862	93	0	0	0	0	0	0	0	0	0	0	0	0
ORF1818	uORF	PGSC0003DMT400005365	829	900	72	0	0	0	0	0	0	0	0	0	0	0	0
ORF1819	uORF	PGSC0003DMT400005365	1034	1123	90	0	0	0	0	0	0	0	0	0	0	0	0
ORF1820	uORF	PGSC0003DMT400005365	1028	1123	96	0	0	0	0	0	0	0	0	0	0	0	0
ORF1821	uORF	PGSC0003DMT400005365	995	1123	129	0	0	0	0	0	0	0	0	0	0	0	0
ORF1822	uORF	PGSC0003DMT400005365	977	1123	147	0	0	0	0	0	0	0	0	0	0	0	0
ORF1823	uORF	PGSC0003DMT400005365	1068	1142	75	0	0	0	1	0	0	0	0	0	1	0	0
ORF1824	uORF	PGSC0003DMT400005365	1065	1142	78	0	0	0	1	0	0	0	0	0	0.96	0	0
ORF1825	uORF	PGSC0003DMT400005365	1222	1326	105	1	0	0	0	0	0	0.72	0	0	0	0	0
ORF1826	uORF	PGSC0003DMT400005376	46	126	81	2	0	2	0	0	1	1.85	0	2.44	0	0	1.21
ORF1827	uORF	PGSC0003DMT400005377	119	184	66	0	2	1	1	0	0	0	2.89	1.5	1.13	0	0
ORF1828	uORF	PGSC0003DMT400005380	32	271	240	0	0	0	0	0	0	0	0	0	0	0	0
ORF1829	uORF	PGSC0003DMT400005394	128	196	69	0	0	0	0	0	0	0	0	0	0	0	0
ORF1830	uORF	PGSC0003DMT400005394	172	234	63	0	0	0	0	0	0	0	0	0	0	0	0
ORF1831	uORF	PGSC0003DMT400005394	145	234	90	0	0	0	0	0	0	0	0	0	0	0	0
ORF1832	uORF	PGSC0003DMT400005395	115	183	69	0	0	0	0	0	1	0	0	0	0	0	1.42
ORF1833	uORF	PGSC0003DMT400005395	187	252	66	0	0	0	1	0	1	0	0	0	1.13	0	1.48
ORF1834	uORF	PGSC0003DMT400005395	228	350	123	1	0	0	1	0	1	0.61	0	0	0.61	0	0.79
ORF1835	uORF	PGSC0003DMT400005395	180	350	171	1	0	0	1	0	1	0.44	0	0	0.44	0	0.57
ORF1836	uORF	PGSC0003DMT400005396	499	594	96	2	0	0	0	0	0	1.56	0	0	0	0	0
ORF1837	uORF	PGSC0003DMT400005427	257	319	63	0	0	0	0	0	0	0	0	0	0	0	0
ORF1838	uORF	PGSC0003DMT400005427	310	390	81	0	0	0	0	0	0	0	0	0	0	0	0
ORF1839	uORF	PGSC0003DMT400005427	339	404	66	0	0	0	0	0	0	0	0	0	0	0	0
ORF1840	uORF	PGSC0003DMT400005455	123	224	102	0	0	0	1	0	2	0	0	0	0.73	0	1.92
ORF1841	uORF	PGSC0003DMT400005455	369	581	213	0	1	0	0	2	0	0	0.45	0	0	0.6	0
ORF1842	uORF	PGSC0003DMT400005455	615	698	84	1	2	2	0	0	0	0.89	2.27	2.36	0	0	0
ORF1843	uORF	PGSC0003DMT400005455	784	849	66	0	0	0	0	0	0	0	0	0	0	0	0
ORF1844	uORF	PGSC0003DMT400005455	866	937	72	0	0	0	0	0	1	0	0	0	0	0	1.36
ORF1845	uORF	PGSC0003DMT400005455	938	1012	75	0	0	0	0	0	0	0	0	0	0	0	0
ORF1846	uORF	PGSC0003DMT400005455	1002	1064	63	0	0	0	0	0	0	0	0	0	0	0	0
ORF1847	uORF	PGSC0003DMT400005455	984	1064	81	0	0	0	0	0	0	0	0	0	0	0	0
ORF1848	uORF	PGSC0003DMT400005455	1185	1313	129	0	1	1	0	0	0	0	0.74	0.77	0	0	0
ORF1849	uORF	PGSC0003DMT400005455	1265	1336	72	0	0	1	0	0	0	0	0	1.37	0	0	0
ORF1850	uORF	PGSC0003DMT400005463	68	133	66	0	0	0	0	0	0	0	0	0	0	0	0
ORF1851	uORF	PGSC0003DMT400005463	152	334	183	0	0	0	0	0	0	0	0	0	0	0	0
ORF1852	uORF	PGSC0003DMT400005465	66	131	66	0	0	0	0	0	0	0	0	0	0	0	0
ORF1853	uORF	PGSC0003DMT400005465	150	332	183	0	0	0	0	0	0	0	0	0	0	0	0
ORF1854	uORF	PGSC0003DMT400005479	94	189	96	0	0	0	0	0	0	0	0	0	0	0	0
ORF1855	uORF	PGSC0003DMT400005479	447	611	165	0	0	0	0	0	1	0	0	0	0	0	0.59
ORF1856	uORF	PGSC0003DMT400005479	276	611	336	0	0	0	0	0	1	0	0	0	0	0	0.29
ORF1857	uORF	PGSC0003DMT400005479	598	687	90	2	0	2	0	0	1	1.67	0	2.2	0	0	1.09
ORF1858	uORF	PGSC0003DMT400005479	520	687	168	2	0	2	0	0	1	0.89	0	1.18	0	0	0.58
ORF1859	uORF	PGSC0003DMT400005479	707	796	90	0	0	0	1	0	0	0	0	0	0.83	0	0
ORF1860	uORF	PGSC0003DMT400005479	680	796	117	2	0	2	1	0	1	1.28	0	1.69	0.64	0	0.84
ORF1861	uORF	PGSC0003DMT400005479	668	796	129	2	0	2	1	0	1	1.16	0	1.53	0.58	0	0.76
ORF1862	uORF	PGSC0003DMT400005479	647	796	150	2	0	2	1	0	1	1	0	1.32	0.5	0	0.65
ORF1863	uORF	PGSC0003DMT400005479	836	901	66	0	0	0	0	1	0	0	0	0	0	0.98	0
ORF1864	uORF	PGSC0003DMT400005489	480	566	87	0	0	0	2	1	1	0	0	0	1.72	0.74	1.12
ORF1865	uORF	PGSC0003DMT400005510	397	474	78	8	2	1	0	0	2	7.7	2.44	1.27	0	0	2.51
ORF1866	uORF	PGSC0003DMT400005510	422	529	108	9	2	0	0	2	2	6.26	1.76	0	0	1.19	1.81
ORF1867	uORF	PGSC0003DMT400005510	329	529	201	9	2	1	0	2	2	3.36	0.95	0.49	0	0.64	0.97
ORF1868	uORF	PGSC0003DMT400005534	31	147	117	0	0	0	1	0	0	0	0	0	0.64	0	0
ORF1869	uORF	PGSC0003DMT400005534	167	295	129	0	0	0	0	0	0	0	0	0	0	0	0
ORF1870	uORF	PGSC0003DMT400005534	83	295	213	0	0	0	1	0	0	0	0	0	0.35	0	0
ORF1871	uORF	PGSC0003DMT400005543	189	293	105	0	0	0	0	0	0	0	0	0	0	0	0
ORF1872	uORF	PGSC0003DMT400005543	89	436	348	0	0	0	0	1	1	0	0	0	0	0.18	0.28
ORF1873	uORF	PGSC0003DMT400005546	6	122	117	0	0	0	0	1	0	0	0	0	0	0.55	0
ORF1874	uORF	PGSC0003DMT400005578	69	134	66	7	0	1	1	0	0	7.96	0	1.5	1.13	0	0
ORF1875	uORF	PGSC0003DMT400005578	63	134	72	7	0	1	1	0	0	7.3	0	1.37	1.04	0	0
ORF1876	uORF	PGSC0003DMT400005582	171	266	96	2	4	15	10	5	6	1.56	3.97	15.46	7.79	3.35	6.11
ORF1877	uORF	PGSC0003DMT400005582	161	313	153	3	5	15	10	5	6	1.47	3.11	9.7	4.89	2.1	3.83
ORF1878	uORF	PGSC0003DMT400005599	35	100	66	0	0	0	0	0	0	0	0	0	0	0	0
ORF1879	uORF	PGSC0003DMT400005609	12	74	63	7	6	7	13	17	9	8.34	9.07	10.99	15.43	17.36	13.97
ORF1880	uORF	PGSC0003DMT400005611	9	173	165	2	0	0	2	0	0	0.91	0	0	0.91	0	0
ORF1881	uORF	PGSC0003DMT400005614	39	104	66	5	2	4	6	12	2	5.69	2.89	6	6.8	11.7	2.96
ORF1882	uORF	PGSC0003DMT400005614	183	251	69	3	2	2	2	3	4	3.26	2.76	2.87	2.17	2.8	5.67
ORF1883	uORF	PGSC0003DMT400005614	383	550	168	4	2	6	2	12	7	1.79	1.13	3.53	0.89	4.6	4.07
ORF1884	uORF	PGSC0003DMT400005614	954	1064	111	33	28	17	34	74	37	22.32	24.03	15.15	22.9	42.9	32.59
ORF1885	uORF	PGSC0003DMT400005614	1066	1140	75	20	19	6	14	36	15	20.02	24.13	7.91	13.96	30.89	19.55
ORF1886	uORF	PGSC0003DMT400005614	904	1140	237	84	93	53	88	157	58	26.62	37.37	22.12	27.77	42.63	23.93
ORF1887	uORF	PGSC0003DMT400005614	1267	1347	81	2670	1116	935	1745	1433	2462	2475.28	1312.27	1141.96	1610.95	1138.47	2971.71
ORF1888	uORF	PGSC0003DMT400005614	1255	1347	93	2690	1131	942	1764	1450	2469	2172.04	1158.31	1002.05	1418.37	1003.34	2595.63
ORF1889	uORF	PGSC0003DMT400005614	1246	1347	102	2692	1132	944	1767	1454	2471	1981.86	1057.04	915.58	1295.42	917.33	2368.52
ORF1890	uORF	PGSC0003DMT400005621	6	95	90	1	0	1	0	0	0	0.83	0	1.1	0	0	0
ORF1891	uORF	PGSC0003DMT400005641	230	316	87	39	25	24	61	47	33	33.66	27.37	27.29	52.43	34.76	37.09
ORF1892	uORF	PGSC0003DMT400005641	869	937	69	5	5	1	9	15	6	5.44	6.9	1.43	9.75	13.99	8.5
ORF1893	uORF	PGSC0003DMT400005641	781	945	165	19	16	6	29	26	17	8.65	9.24	3.6	13.14	10.14	10.07
ORF1894	uORF	PGSC0003DMT400005641	718	945	228	36	26	25	59	52	29	11.86	10.86	10.85	19.35	14.68	12.44
ORF1895	uORF	PGSC0003DMT400005641	544	945	402	75	62	60	117	121	55	14.01	14.69	14.77	21.76	19.37	13.38
ORF1896	uORF	PGSC0003DMT400005641	1015	1128	114	8	5	7	10	9	8	5.27	4.18	6.07	6.56	5.08	6.86
ORF1897	uORF	PGSC0003DMT400005641	1414	1482	69	3	0	2	1	1	2	3.26	0	2.87	1.08	0.93	2.83
ORF1898	uORF	PGSC0003DMT400005641	1405	1482	78	3	1	2	1	1	3	2.89	1.22	2.54	0.96	0.83	3.76
ORF1899	uORF	PGSC0003DMT400005641	1401	1532	132	3	2	2	2	2	3	1.71	1.44	1.5	1.13	0.98	2.22
ORF1900	uORF	PGSC0003DMT400005641	1290	1532	243	4	3	3	5	4	4	1.24	1.18	1.22	1.54	1.06	1.61
ORF1901	uORF	PGSC0003DMT400005641	2069	2134	66	12	9	9	10	2	4	13.65	12.99	13.49	11.33	1.95	5.93
ORF1902	uORF	PGSC0003DMT400005641	2112	2177	66	3	1	4	8	0	0	3.41	1.44	6	9.06	0	0
ORF1903	uORF	PGSC0003DMT400005641	2180	2248	69	10	6	8	19	8	9	10.88	8.28	11.47	20.59	7.46	12.75
ORF1904	uORF	PGSC0003DMT400005641	2310	2480	171	9	1	7	6	1	4	3.95	0.56	4.05	2.62	0.38	2.29
ORF1905	uORF	PGSC0003DMT400005641	2540	2626	87	0	0	2	0	0	1	0	0	2.27	0	0	1.12
ORF1906	uORF	PGSC0003DMT400005641	2522	2626	105	1	0	3	0	2	2	0.72	0	2.83	0	1.23	1.86
ORF1907	uORF	PGSC0003DMT400005641	2684	2854	171	14	5	3	8	9	0	6.15	2.78	1.74	3.5	3.39	0
ORF1908	uORF	PGSC0003DMT400005641	3080	3154	75	11	3	1	2	5	3	11.01	3.81	1.32	1.99	4.29	3.91
ORF1909	uORF	PGSC0003DMT400005641	3238	3345	108	1	2	1	3	2	0	0.7	1.76	0.92	2.08	1.19	0
ORF1910	uORF	PGSC0003DMT400005641	3311	3373	63	2	3	5	5	6	5	2.38	4.54	7.85	5.93	6.13	7.76
ORF1911	uORF	PGSC0003DMT400005641	3299	3373	75	2	3	5	5	6	5	2	3.81	6.6	4.99	5.15	6.52
ORF1912	uORF	PGSC0003DMT400005641	3275	3373	99	2	4	5	5	6	5	1.52	3.85	5	3.78	3.9	4.94
ORF1913	uORF	PGSC0003DMT400005668	26	97	72	0	0	0	0	0	0	0	0	0	0	0	0
ORF1914	uORF	PGSC0003DMT400005679	396	467	72	0	0	0	0	0	0	0	0	0	0	0	0
ORF1915	uORF	PGSC0003DMT400005679	393	467	75	0	0	0	0	0	0	0	0	0	0	0	0
ORF1916	uORF	PGSC0003DMT400005679	469	543	75	0	0	0	0	0	0	0	0	0	0	0	0
ORF1917	uORF	PGSC0003DMT400005679	460	543	84	0	0	0	0	0	0	0	0	0	0	0	0
ORF1918	uORF	PGSC0003DMT400005679	540	605	66	0	0	0	0	0	1	0	0	0	0	0	1.48
ORF1919	uORF	PGSC0003DMT400005679	717	839	123	1	0	0	0	0	0	0.61	0	0	0	0	0
ORF1920	uORF	PGSC0003DMT400005679	814	888	75	3	0	0	0	0	0	3	0	0	0	0	0
ORF1921	uORF	PGSC0003DMT400005679	790	888	99	3	0	0	0	0	0	2.28	0	0	0	0	0
ORF1922	uORF	PGSC0003DMT400005679	938	1000	63	0	0	0	0	1	0	0	0	0	0	1.02	0
ORF1923	uORF	PGSC0003DMT400005679	911	1000	90	0	0	0	0	1	0	0	0	0	0	0.72	0
ORF1924	uORF	PGSC0003DMT400005679	908	1000	93	0	0	0	0	1	0	0	0	0	0	0.69	0
ORF1925	uORF	PGSC0003DMT400005679	1060	1128	69	5	4	3	4	2	0	5.44	5.52	4.3	4.33	1.87	0
ORF1926	uORF	PGSC0003DMT400005686	101	178	78	0	0	0	0	1	0	0	0	0	0	0.83	0
ORF1927	uORF	PGSC0003DMT400005686	237	431	195	0	0	0	0	0	0	0	0	0	0	0	0
ORF1928	uORF	PGSC0003DMT400005686	640	708	69	2	0	0	0	1	0	2.18	0	0	0	0.93	0
ORF1929	uORF	PGSC0003DMT400005713	58	129	72	1	0	0	0	0	0	1.04	0	0	0	0	0
ORF1930	uORF	PGSC0003DMT400005713	169	315	147	0	0	2	1	1	0	0	0	1.35	0.51	0.44	0
ORF1931	uORF	PGSC0003DMT400005713	381	452	72	2	0	1	4	0	0	2.09	0	1.37	4.15	0	0
ORF1932	uORF	PGSC0003DMT400005713	372	452	81	2	0	1	4	0	0	1.85	0	1.22	3.69	0	0
ORF1933	uORF	PGSC0003DMT400005713	811	894	84	0	0	1	0	1	0	0	0	1.18	0	0.77	0
ORF1934	uORF	PGSC0003DMT400005713	806	898	93	0	0	1	0	1	0	0	0	1.06	0	0.69	0
ORF1935	uORF	PGSC0003DMT400005713	773	898	126	0	0	2	0	1	0	0	0	1.57	0	0.51	0
ORF1936	uORF	PGSC0003DMT400005713	764	898	135	1	0	2	1	2	0	0.56	0	1.47	0.55	0.95	0
ORF1937	uORF	PGSC0003DMT400005713	638	898	261	3	2	5	8	3	2	0.86	0.73	1.9	2.29	0.74	0.75
ORF1938	uORF	PGSC0003DMT400005713	515	898	384	6	2	6	13	3	2	1.17	0.5	1.55	2.53	0.5	0.51
ORF1939	uORF	PGSC0003DMT400005713	449	898	450	8	2	7	15	3	2	1.33	0.42	1.54	2.49	0.43	0.43
ORF1940	uORF	PGSC0003DMT400005713	923	997	75	1	0	1	7	3	4	1	0	1.32	6.98	2.57	5.21
ORF1941	uORF	PGSC0003DMT400005719	30	119	90	1	1	1	4	0	0	0.83	1.06	1.1	3.32	0	0
ORF1942	uORF	PGSC0003DMT400005760	218	286	69	0	0	0	0	0	0	0	0	0	0	0	0
ORF1943	uORF	PGSC0003DMT400005766	250	411	162	3	1	0	1	0	0	1.39	0.59	0	0.46	0	0
ORF1944	uORF	PGSC0003DMT400005766	381	473	93	2	0	0	0	0	0	1.61	0	0	0	0	0
ORF1945	uORF	PGSC0003DMT400005766	424	516	93	1	0	0	0	0	0	0.81	0	0	0	0	0
ORF1946	uORF	PGSC0003DMT400005769	111	278	168	0	0	0	0	0	1	0	0	0	0	0	0.58
ORF1947	uORF	PGSC0003DMT400005769	271	399	129	0	0	0	0	0	0	0	0	0	0	0	0
ORF1948	uORF	PGSC0003DMT400005769	336	419	84	0	0	0	0	0	0	0	0	0	0	0	0
ORF1949	uORF	PGSC0003DMT400005769	570	638	69	0	0	0	0	0	0	0	0	0	0	0	0
ORF1950	uORF	PGSC0003DMT400005769	660	722	63	0	0	0	0	0	0	0	0	0	0	0	0
ORF1951	uORF	PGSC0003DMT400005769	648	722	75	0	0	0	0	0	0	0	0	0	0	0	0
ORF1952	uORF	PGSC0003DMT400005797	6	92	87	0	0	0	0	0	0	0	0	0	0	0	0
ORF1953	uORF	PGSC0003DMT400005797	203	289	87	4	0	1	4	4	0	3.45	0	1.14	3.44	2.96	0
ORF1954	uORF	PGSC0003DMT400005797	125	289	165	4	0	1	4	4	0	1.82	0	0.6	1.81	1.56	0
ORF1955	uORF	PGSC0003DMT400005797	231	305	75	4	0	1	4	4	0	4	0	1.32	3.99	3.43	0
ORF1956	uORF	PGSC0003DMT400005816	185	250	66	0	0	0	0	0	0	0	0	0	0	0	0
ORF1957	uORF	PGSC0003DMT400005816	95	250	156	0	0	0	0	0	0	0	0	0	0	0	0
ORF1958	uORF	PGSC0003DMT400005823	222	362	141	0	0	2	4	0	0	0	0	1.4	2.12	0	0
ORF1959	uORF	PGSC0003DMT400005823	87	362	276	0	0	3	7	0	0	0	0	1.08	1.9	0	0
ORF1960	uORF	PGSC0003DMT400005823	341	454	114	0	0	2	4	0	0	0	0	1.74	2.62	0	0
ORF1961	uORF	PGSC0003DMT400005823	592	657	66	0	0	0	0	0	0	0	0	0	0	0	0
ORF1962	uORF	PGSC0003DMT400005823	502	657	156	0	0	0	0	0	0	0	0	0	0	0	0
ORF1963	uORF	PGSC0003DMT400005850	70	150	81	1	0	0	0	0	0	0.93	0	0	0	0	0
ORF1964	uORF	PGSC0003DMT400005850	43	150	108	1	0	0	0	0	0	0.7	0	0	0	0	0
ORF1965	uORF	PGSC0003DMT400005850	114	218	105	1	0	0	0	0	0	0.72	0	0	0	0	0
ORF1966	uORF	PGSC0003DMT400005850	18	218	201	1	0	0	0	0	0	0.37	0	0	0	0	0
ORF1967	uORF	PGSC0003DMT400005850	372	470	99	0	0	0	0	0	0	0	0	0	0	0	0
ORF1968	uORF	PGSC0003DMT400005850	297	470	174	0	0	0	0	0	0	0	0	0	0	0	0
ORF1969	uORF	PGSC0003DMT400005850	273	470	198	0	0	0	0	0	0	0	0	0	0	0	0
ORF1970	uORF	PGSC0003DMT400005850	537	608	72	0	0	0	0	0	0	0	0	0	0	0	0
ORF1971	uORF	PGSC0003DMT400005850	525	608	84	0	0	0	0	0	0	0	0	0	0	0	0
ORF1972	uORF	PGSC0003DMT400005850	522	608	87	0	0	0	0	0	0	0	0	0	0	0	0
ORF1973	uORF	PGSC0003DMT400005850	518	790	273	0	0	0	0	0	0	0	0	0	0	0	0
ORF1974	uORF	PGSC0003DMT400005865	51	143	93	0	0	0	0	0	0	0	0	0	0	0	0
ORF1975	uORF	PGSC0003DMT400005865	27	143	117	0	0	0	0	0	0	0	0	0	0	0	0
ORF1976	uORF	PGSC0003DMT400005867	482	544	63	0	0	0	0	0	0	0	0	0	0	0	0
ORF1977	uORF	PGSC0003DMT400005867	452	544	93	0	0	0	0	0	0	0	0	0	0	0	0
ORF1978	uORF	PGSC0003DMT400005867	495	578	84	0	0	0	0	0	0	0	0	0	0	0	0
ORF1979	uORF	PGSC0003DMT400005867	414	578	165	0	0	0	0	0	0	0	0	0	0	0	0
ORF1980	uORF	PGSC0003DMT400005868	240	305	66	0	0	0	0	1	0	0	0	0	0	0.98	0
ORF1981	uORF	PGSC0003DMT400005868	360	422	63	0	1	0	0	0	1	0	1.51	0	0	0	1.55
ORF1982	uORF	PGSC0003DMT400005868	464	541	78	0	0	0	0	0	0	0	0	0	0	0	0
ORF1983	uORF	PGSC0003DMT400005868	680	751	72	0	0	0	0	1	0	0	0	0	0	0.89	0
ORF1984	uORF	PGSC0003DMT400005868	865	930	66	0	1	0	0	0	0	0	1.44	0	0	0	0
ORF1985	uORF	PGSC0003DMT400005872	288	362	75	2	0	0	0	0	1	2	0	0	0	0	1.3
ORF1986	uORF	PGSC0003DMT400005872	285	362	78	2	0	0	0	0	1	1.93	0	0	0	0	1.25
ORF1987	uORF	PGSC0003DMT400005872	255	362	108	2	0	0	0	0	1	1.39	0	0	0	0	0.91
ORF1988	uORF	PGSC0003DMT400005872	225	362	138	2	0	0	0	0	5	1.09	0	0	0	0	3.54
ORF1989	uORF	PGSC0003DMT400005873	219	320	102	0	1	1	3	0	0	0	0.93	0.97	2.2	0	0
ORF1990	uORF	PGSC0003DMT400005882	109	195	87	5	2	1	5	3	4	4.32	2.19	1.14	4.3	2.22	4.5
ORF1991	uORF	PGSC0003DMT400005882	134	202	69	0	0	0	0	0	1	0	0	0	0	0	1.42
ORF1992	uORF	PGSC0003DMT400005909	876	953	78	0	0	0	0	0	0	0	0	0	0	0	0
ORF1993	uORF	PGSC0003DMT400005909	1100	1186	87	1	0	3	1	1	0	0.86	0	3.41	0.86	0.74	0
ORF1994	uORF	PGSC0003DMT400005909	1079	1186	108	1	0	3	1	1	0	0.7	0	2.75	0.69	0.6	0
ORF1995	uORF	PGSC0003DMT400005909	1285	1350	66	16	1	5	5	26	7	18.2	1.44	7.49	5.66	25.35	10.37
ORF1996	uORF	PGSC0003DMT400005924	211	291	81	0	0	0	0	0	0	0	0	0	0	0	0
ORF1997	uORF	PGSC0003DMT400005924	205	291	87	0	0	0	0	0	0	0	0	0	0	0	0
ORF1998	uORF	PGSC0003DMT400005924	196	291	96	0	0	0	0	0	0	0	0	0	0	0	0
[truncated: 26,492 more rows]
